# Supplementary material for: The Darkest Place Is under the Candlestick-Healthy Urogenital Tract as a Source of Worldwide Disseminated Extraintestinal Pathogenic Escherichia coli Lineages
Source: Microorganisms. 2021 Dec 24;10(1):27. doi: 10.3390/microorganisms10010027 (PMC8778945; doi:10.3390/microorganisms10010027)
Supplement: Supplementary file 1 [file microorganisms-10-00027-s001.zip]

Archive with 2 entries (2 files):
- Supplementary Figures S1-S4.pdf
- Supplementary Tables S1-S4.xlsx
