# Supplementary material for: The Darkest Place Is under the Candlestick-Healthy Urogenital Tract as a Source of Worldwide Disseminated Extraintestinal Pathogenic Escherichia coli Lineages
Source: Microorganisms. 2021 Dec 24;10(1):27. doi: 10.3390/microorganisms10010027 (PMC8778945; doi:10.3390/microorganisms10010027)
Supplement: Supplementary file 1 [file microorganisms-10-00027-s001.zip › Supplementary Tables S1-S4.xlsx]

## Sheet: Supplementary Table S1
Supplementary Table S1. List of donors, samples and isolates subjected to analysis in this study.
		URINE SAMPLES				VAGINAL SAMPLES
donor	sample	detection of E. coli	nr of isolates	nr of different strains identified		detection of E. coli	nr of isolates	nr of different strains identified
1	1b	+	3	2		+	2	1
3	3b	+	2	1		+	4	1
	3c	-				-
4	4a	-				-
	4b	-				-
5	5a	-				-
6	6a	-				-
7	7a	-				+	1	1
	7b	-				-
8	8a	-				-
9	9a	-				-
	9b	-				-
10	10a	+	1	1		+	1	1
11	11a	+	1	1		-
	11b	+	5	1		+	5	2
12	12a	-				-
	12b	-				+	2	1
15	15a	-				-
	15b	+	1	1		+	3	1
19	19a	-				-
22	22a	-				-
23	23a	-				-
	23b	-				-
24	24a	-				-
25	25a	-				-
26	26a	-				-
	26b	+	7	1		+	5	1
29	29a	-				+	1	1
	29b	+	1	1		+	2	1
31	31a	+	1	1		+	2	1
SUM			22	10			28	12

## Sheet: Supplementary Table S2
Supplementary Table S2. List of primers used for detection of ExPEC virulence genes.
Gene	Protein	Primer name	Primer sequence 5’-3’	Amplicon size	Reference
Adhesins
fimH	Type 1 fimbrin D-mannose specific adhesin	FimH f	Tgcagaacggataagccgtgg	508 bp	1
		FimH r	Gcagtcacctgccctccggta
papAH	Pap fimbrial major pilin protein	PapA f	Atggcagtggtgtcttttggtg	720 bp	1
		PapA r	Cgtcccaccatacgtgctcttc
papC	Outer membrane usher protein PapC	PapC f	gtggcagtatgagtaatgaccgtta	200 bp	1
		PapC r	Atatcctttctgcagggatgcaata
papEF	Fimbrial protein PapE	PapEF f	Gcaacagcaacgctggttgcatcat	336 bp	1
	Fimbrial adapter PapF	PapEF r	agagagagccactcttatacggaca
		pG1 r	Tccagaaatagctcatgtaacccg
papG II,III	Fimbrial adhesin PapG	pG f	ctgtaattacggaagtgatttctg	1070 bp	1
		pG r	actatccggctccggataaaccat
		AlleleI-r	Tggcatcccccaacattatcg
papG allele II	Fimbrial adhesin PapG	AlleleII-f	Gggatgagcgggcctttgat	190 bp	1
	allele II	AlleleII-r	Cgggcccccaagtaactcg
papG allele III	Fimbrial adhesin PapG	AlleleIII-f	Ggcctgcaatggatttacctgg	258 bp	1
	allele III	AlleleIII-r	Ccaccaaatgaccatgccagac
sfa/focDE	S fimbriae and F1C fimbriae	sfa1	Ctccggagaactgggtgcatcttac	410 bp	1
		sfa2	Cggaggagtaattacaaacctggca
sfaS	S-fimbrial adhesin protein SfaS	SfaS f	Gtggatacgacgattactgtg	240 bp	1
		SfaS r	Ccgccagcattccctgtattc
focG	F1C minor fimbrial subunit protein G	FocG f	Cagcacaggcagtggatacga	360 bp	1
		FocG r	Gaatgtcgcctgcccattgct
afa/draBC	Dr-family adhesin	Afa f	Ggcagagggccggcaacaggc	559 bp	1
		Afa r	Cccgtaacgcgccagcatctc
bmaE	M-agglutinin precursor	bmaE-f	Atggcgctaacttgccatgctg	507 bp	1
		bmaE-r	Agggggacatatagcccccttc
gafD	G-fimbrial adhesin	gafD-f	Tgttggaccgtctcagggctc	952 bp	1
		gafD-r	Ctcccggaactcgctgttact
		nfaE-r	Cggtggccgagtcatatgcca
iha	Non-hemagglutinating adhesin	IHA-f	CTGGCGGAGGCTCTGAGATCA	827 bp	2
		IHA-r	TCCTTAAGCTCCCGCGGCTGA
matB	Common pilus major fimbrillin subunit EcpA	matB-F	TTAACTGGTCCAGGTCGCGT	588 bp	3
		matB-R	ATGAAAAAAAAGGTTCTGGCA
yfcV	Uncharacterized fimbrial-like protein YfcV	yfcV f	ACATGGAGACCACGTTCACC	292 bp	4
		yfcV r	GTAATCTGGAATGTGGTCAGG
Toxins
hlyA	Hemolysin A	hly f	Aacaaggataagcactgttctggct	1177 bp	1
		hly r	Accatataagcggtcattcccgtca
cnf1	Cytotoxic necrotizing factor 1	cnf1	Aagatggagtttcctatgcaggag	498 bp	1
		cnf2	Cattcagagtcctgccctcattatt
vat	Vacuolating autotransporter toxin	vat f	TCAGGACACGTTCAGGCATTCAGT	1100 bp	4
		vat r	GGCCAGAACATTTGCTCCCTTGTT
		cdt-a2	Aaatctcctgcaatcatccagttta
sat	Secreted autotransporter toxin	satF	GCAGCTACCGCAATAGGAGGT	937 bp	3
		satR	CATTCAGAGTACCGGGGCCTA
tsh	Temperature-sensitive hemagglutinin Tsh	tsh-f	GGGAAATGACCTGAATGCTGG	420 bp	5
		tsh-r	CCGCTCATCAGTCAGTACCAC
tosA	Repeat-in toxin (RTX) family member	tosA f	TGGGCATTCTGATGCTGCTGACTA	548 bp	3
		tosA r	TTGTTCCGTCTGGCCCATTATCCT
Siderophores
fyuA	Pesticin/yersiniabactin receptor protein	FyuA f	Tgattaaccccgcgacgggaa	880 bp	1
		FyuA r	Cgcagtaggcacgatgttgta
iutA	Ferric aerobactin receptor	AerJ f	Ggctggacatcatgggaactgg	300 bp	1
		AerJ r	Cgtcgggaacgggtagaatcg
iroN	Catechole siderophore receptor	IRONEC-f	AAGTCAAAGCAGGGGTTGCCCG	665 bp	2
		IRONEC-r	GACGCCGACATTAAGACGCAG
ireA	Iron-regulated outer membrane protein	ireA-f	TGGTCTTCAGCTATATGG	415 bp	6
		ireA-r	ATCTATGATTGTGTTGGT
		chuA.2	TGCCGCCAGTACCAAAGACA
Capsule
kpsMT II	Group II capsule	kpsII f	Gcgcatttgctgatactgttg	272 bp	1
		kpsII r	Catccagacgataagcatgagca
kpsMT III	Group III capsule	KpsIII f	Tcctcttgctactattccccct	392 bp	1
		KpsIII r	Aggcgtatccatccctcctaac
kpsMT K1	K1 variant of the group II capsule	K1-f	Tagcaaacgttctattggtgc	153 bp	1
		kpsII r	Catccagacgataagcatgagca
kpsMT K5	K5 variant of the group II capsule	K1-r	Cagtatcagcaatcgttctgta	159 bp	1
		kpsII r	Catccagacgataagcatgagca
Protectins
rfc	O-antigen polymerase	rfc-f	Atccatcaggaggggactgga	788 bp	1
		rfc-r	Aaccataccaaccaatgcgag
cvaC	Colicin-V	ColV-Cf	Cacacacaaacgggagctgtt	680 bp	1
		ColV-Cr	Cttcccgcagcatagttccat
traT	TraT complement resistance protein	TraT f	Ggtgtggtgcgatgagcacag	290 bp	1
		TraT r	Cacggttcagccatccctgag
iss	Increased serum survival protein	iss-f	CAGCAACCCGAACCACTTGATG	323 bp	5
		iss-r	AGCATTGCCAGAGCGGCAGAA
Invasins
ibeA	Invasion protein IbeA	ibe10 f	Aggcaggtgtgcgccgcgtac	171 bp	1
		ibe10 r	Tggtgctccggcaaaccatgc
gimB	Invasin (genetic island associated with newborn meningitis)	6F	GCGGGTGCCGATTATATTTC	724 bp	7
		6R	CTTCGCGCTGCTATTGAA
Miscellaneous
usp	Uropathogenic specific protein	usp-f	ACATTCACGGCAAGCCTCAG	440 bp	8
		usp-r	AGCGAGTTCCTGGTGAAAGC
ompT	OmpT outer membrane protease	ompT-f	ATCTAGCCGAAGAAGGAGGC	559 bp	5
		ompT-r	CCCGGGTCATAGTGTTCATC
malX	Pathogenicity-associated island (PAI)	RPAI f	Ggacatcctgttacagcgcgca	930 bp	1
		RPAI r	Tcgccaccaatcacagccgaac
pafP	Transcription regulator, associated with metV genomic island	PafP_F	GCACTTGGTGGTAAAGAG	169 bp	9
		PafP_R	CTTTAGTGCCGATAATGACTTG
upaH	Autotransporter UpaH	524 f	AGTGAAGGGGCAAAAACCTT	327 bp	10
		525 r	TGAAACCACCACCATTCTGA
Hemolysin operon
hlyI operon copy		up_hlyI_F	GATATGCGGGCAAAATACGTCAG	8,977 bp	11
		hlyD_final_R	CGCTCATGTAAACTTTCTGTTACAG		11
hlyII operon copy		up_hlyII_F	CATACGTTCATGTCACTGATCTGGTG	8,810 bp	11
		hlyD_final_R	CGCTCATGTAAACTTTCTGTTACAG		11
hemolysin A		hlyA_initial_F	GCACACTGCAGTCTGCAAAGCAATC	2,249 bp	11
		hlyA_R	ACCATATAAGCGGTCATTCCCATCA		1
Supplementary references:
1	Johnson JR, Stell AL. Extended virulence genotypes of Escherichia coli strains from patients with urosepsis in relation to phylogeny and host compromise. J Infect Dis. 2000 Jan;181(1):261–72.
2	Johnson JR, Russo TA, Tarr PI, Carlino U, Bilge SS, Vary JC, et al. Molecular epidemiological and phylogenetic associations of two novel putative virulence genes, iha and iroN(E. coli), among Escherichia coli isolates from patients with urosepsis. Infect Immun. 2000 May;68(5):3040–7.
3	de Toro M, Fernández J, García V, Mora A, Blanco J, de la Cruz F, et al. Whole genome sequencing, molecular typing and in vivo virulence of OXA-48-producing Escherichia coli isolates including ST131 H30-Rx, H22 and H41 subclones. Sci Rep. 2017 21;7(1):12103.
4	Spurbeck RR, Dinh PC, Walk ST, Stapleton AE, Hooton TM, Nolan LK, et al. Escherichia coli isolates that carry vat, fyuA, chuA, and yfcV efficiently colonize the urinary tract. Infect Immun. 2012 Dec;80(12):4115–22.
5	Rodriguez-Siek KE, Giddings CW, Doetkott C, Johnson TJ, Fakhr MK, Nolan LK. Comparison of Escherichia coli isolates implicated in human urinary tract infection and avian colibacillosis. Microbiol Read Engl. 2005 Jun;151(Pt 6):2097–110.
6	Russo TA, Carlino UB, Johnson JR. Identification of a new iron-regulated virulence gene, ireA, in an extraintestinal pathogenic isolate of Escherichia coli. Infect Immun. 2001 Oct;69(10):6209–16.
7	Matter LB, Spricigo DA, Tasca C, de Vargas AC. Invasin gimB found in a bovine intestinal Escherichia coli with an adherent and invasive profile. Braz J Microbiol. 2015 Jul 1;46(3):875–8.
8	Bauer RJ, Zhang L, Foxman B, Siitonen A, Jantunen ME, Saxen H, et al. Molecular epidemiology of 3 putative virulence genes for Escherichia coli urinary tract infection-usp, iha, and iroN(E. coli). J Infect Dis. 2002 May 15;185(10):1521–4.
9	Baum M, Watad M, Smith SN, Alteri CJ, Gordon N, Rosenshine I, et al. PafR, a novel transcription regulator, is important for pathogenesis in uropathogenic Escherichia coli. Infect Immun. 2014 Oct;82(10):4241–52.
10	Allsopp LP, Totsika M, Tree JJ, Ulett GC, Mabbett AN, Wells TJ, et al. UpaH is a newly identified autotransporter protein that contributes to biofilm formation and bladder colonization by uropathogenic Escherichia coli CFT073. Infect Immun. 2010 Apr;78(4):1659–69.
11	Ksiezarek, M. et al. Phylogenomic analysis of a highly virulent Escherichia coli ST83 lineage with potential animal-human transmission. Microb Pathog 155, 104920 (2021).

## Sheet: Supplementary Table S3
Supplementary Table S3. Assemblies statistics and accession numbers per each novel strain used in this study (BioProject accession number PRJNA548360).
strain	origin	host	total length	nr contigs	N50	Accession	BioSample	Antimicrobial resistance genes	Plasmid replicon sequences
c1Ub_56_AE	urine	healthy	5294227	188	128712	JAECYT000000000	SAMN17025145	-	Col156, Col(MP18), IncB/O/K/Z
c3Ub_1_AE	urine	healthy	5286427	59	348018	JAECYS000000000	SAMN17025146	-
c11Ub_17_AN	urine	healthy	4908002	32	625852	JAECYR000000000	SAMN17025147	-
c11VSb_12_AN	vagina	healthy	5075113	29	510981	JAECYQ000000000	SAMN17025148	-
c26Ub_7_AN	urine	healthy	5170043	61	305535	JAECYN000000000	SAMN17025151	aac(3)-Iid, blaTEM-30, sul1, dfrA12, tet(A), mph(A)	Col156, IncFII(29), IncFIB(AP001918)
c29VSa_23_AE	vagina	healthy	4863018	34	394228	JAECYM000000000	SAMN17025152	-
c29VSb_15_M	vagina	healthy	5294433	82	220334	JAECYL000000000	SAMN17025153	gyrA (p.S83L)	IncFIB(AP001918), IncFIC(FII), p0111
c31VSa_9_AN	vagina	healthy	5232112	66	388396	JAECYK000000000	SAMN17025154	blaTEM-30	Col156, ColpVC, IncFII(29), IncFIB(AP001918), IncI1-I(Gamma)
Additional new E. coli genomes isolated from recurrent UTI women and included in comparative genomic analysis.
strain	origin	host	total length	nr contigs	N50	Accession	BioSample
c13Ua_2_AN	urine	rUTI	5170382	84	320578	JAECYP000000000	SAMN17025149
c14Ub_22_AE	urine	rUTI	5049786	76	323647	JAECYO000000000	SAMN17025150
c32Ub_19_M	urine	rUTI	5095522	47	373088	JAECYJ000000000	SAMN17025155

## Sheet: Supplementary Table S4
Supplementary Table S4. SNPs matrix for ST131 core genome.
snp-dists 0.7.0	4901.28	EC702	MEX-8	MNCRE44	HVH 146 (4-3189767)	B71	B75	B89	B77	B95	B132	B104	B125	B133	105438	HVH 154 (4-5636698)	GN04428	GN04472	GN04563	GN04612	GN04757	GN04805	GN04997	GN05002	GN05044	GN05107	HVH 176 (4-3428664)	GN05121	GN05243	GN05367	GN05426	GN05443	GN05509	GN05516	GN02597	GN05826	GN05829	HVH 186 (4-3405044)	GN05833	GN05843	GN05855	GN05865	GN05918	GN06028	GN06039	GN06047	GN06130	WCE266	HVH 202 (4-3163997)
4901.28	0	319	4609	286	1946	1961	279	287	287	291	1950	230	284	278	278	2021	289	297	280	289	291	284	292	1113	285	283	279	4615	287	287	285	285	285	282	286	1119	1989	269	291	2135	285	289	285	288	289	288	297	282	2439
EC702	319	0	4430	79	1783	1798	72	80	80	84	1787	107	77	71	71	1858	82	90	73	82	84	77	85	906	78	76	72	4436	80	80	78	78	78	75	79	912	1826	62	84	1960	78	82	76	81	82	81	90	74	2276
MEX-8	4609	4430	0	4387	3829	5165	4390	4398	4398	4402	3839	4397	4395	4389	4379	3888	4390	4398	4381	4390	4402	4385	4393	4478	4386	4384	4380	50	4398	4388	4386	4386	4386	4383	4387	4484	3812	4380	4402	3950	4394	4390	4396	4399	4390	4389	4398	4383	4262
MNCRE44	286	79	4387	0	1740	1755	39	47	47	51	1744	74	44	38	26	1815	25	45	28	37	51	32	34	871	23	31	29	4393	47	35	33	33	33	30	34	877	1783	29	51	1917	43	31	45	48	37	36	45	30	2233
HVH 146 (4-3189767)	1946	1783	3829	1740	0	1815	1743	1751	1751	1755	100	1734	1748	1742	1732	179	1743	1751	1734	1743	1755	1738	1746	2227	1739	1737	1733	3833	1751	1741	1739	1739	1739	1736	1740	2233	401	1733	1755	481	1747	1743	1749	1752	1743	1742	1751	1736	595
B71	1961	1798	5165	1755	1815	0	1758	1766	1766	1770	1819	1749	1763	1757	1747	1824	1758	1766	1749	1758	1770	1753	1761	2258	1754	1752	1748	5169	1766	1756	1754	1754	1754	1751	1755	2264	1868	1748	1770	2172	1762	1758	1764	1767	1758	1757	1766	1751	2246
B75	279	72	4390	39	1743	1758	0	40	20	44	1747	67	33	3	31	1818	42	50	33	42	42	37	45	866	38	36	32	4396	40	40	38	38	38	35	39	872	1786	22	42	1920	38	42	38	39	42	41	50	35	2236
B89	287	80	4398	47	1751	1766	40	0	48	52	1755	75	45	39	39	1826	50	58	41	50	52	45	53	874	46	44	40	4404	44	48	46	46	46	43	47	880	1794	28	52	1928	46	50	46	49	50	49	58	43	2244
B77	287	80	4398	47	1751	1766	20	48	0	52	1755	75	41	17	39	1826	50	58	41	50	50	45	53	874	46	44	40	4404	48	48	46	46	46	43	47	880	1794	30	50	1928	46	50	46	47	50	49	58	43	2244
B95	291	84	4402	51	1755	1770	44	52	52	0	1759	79	49	43	43	1830	54	62	45	54	56	49	57	878	50	48	44	4408	52	52	50	50	50	47	51	884	1798	34	56	1932	50	54	50	53	54	53	62	47	2248
B132	1950	1787	3839	1744	100	1819	1747	1755	1755	1759	0	1738	1752	1746	1736	189	1747	1755	1738	1747	1759	1742	1750	2231	1743	1741	1737	3843	1755	1745	1743	1743	1743	1740	1744	2237	411	1737	1759	491	1751	1747	1753	1756	1747	1746	1755	1740	605
B104	230	107	4397	74	1734	1749	67	75	75	79	1738	0	72	66	66	1809	77	85	68	77	79	72	80	901	73	71	67	4403	75	75	73	73	73	70	74	907	1777	57	79	1923	73	77	73	76	77	76	85	70	2227
B125	284	77	4395	44	1748	1763	33	45	41	49	1752	72	0	32	36	1823	47	55	38	47	47	42	50	871	43	41	37	4401	45	45	43	43	43	40	44	877	1791	27	47	1925	43	47	43	44	47	46	55	40	2241
B133	278	71	4389	38	1742	1757	3	39	17	43	1746	66	32	0	30	1817	41	49	32	41	41	36	44	865	37	35	31	4395	39	39	37	37	37	34	38	871	1785	21	41	1919	37	41	37	38	41	40	49	34	2235
105438	278	71	4379	26	1732	1747	31	39	39	43	1736	66	36	30	0	1807	29	35	18	25	43	18	32	863	25	21	21	4385	39	21	23	23	23	20	20	869	1775	21	43	1909	35	29	37	40	23	22	35	20	2225
HVH 154 (4-5636698)	2021	1858	3888	1815	179	1824	1818	1826	1826	1830	189	1809	1823	1817	1807	0	1818	1826	1809	1818	1830	1813	1821	2302	1814	1812	1808	3892	1826	1816	1814	1814	1814	1811	1815	2308	478	1808	1830	536	1822	1818	1824	1827	1818	1817	1826	1811	610
GN04428	289	82	4390	25	1743	1758	42	50	50	54	1747	77	47	41	29	1818	0	44	31	40	54	35	37	874	26	34	32	4396	50	38	36	36	36	33	37	880	1786	32	54	1920	46	34	48	51	40	39	48	33	2236
GN04472	297	90	4398	45	1751	1766	50	58	58	62	1755	85	55	49	35	1826	44	0	29	46	62	41	51	882	44	32	40	4404	58	44	34	40	40	39	43	888	1794	40	62	1928	54	48	56	59	46	45	36	37	2244
GN04563	280	73	4381	28	1734	1749	33	41	41	45	1738	68	38	32	18	1809	31	29	0	29	45	24	34	865	27	15	23	4387	41	27	17	23	23	22	26	871	1777	23	45	1911	37	31	39	42	29	28	29	20	2227
GN04612	289	82	4390	37	1743	1758	42	50	50	54	1747	77	47	41	25	1818	40	46	29	0	54	31	43	874	36	32	32	4396	50	34	34	34	34	31	33	880	1786	32	54	1920	46	40	48	51	36	35	46	31	2236
GN04757	291	84	4402	51	1755	1770	42	52	50	56	1759	79	47	41	43	1830	54	62	45	54	0	49	57	878	50	48	44	4408	52	52	50	50	50	47	51	884	1798	34	54	1932	50	54	50	9	54	53	62	47	2248
GN04805	284	77	4385	32	1738	1753	37	45	45	49	1742	72	42	36	18	1813	35	41	24	31	49	0	38	869	31	27	27	4391	43	23	29	29	29	26	26	875	1781	27	49	1915	41	35	43	46	29	24	41	26	2231
GN04997	292	85	4393	34	1746	1761	45	53	53	57	1750	80	50	44	32	1821	37	51	34	43	57	38	0	877	33	37	35	4399	53	41	39	39	39	36	40	883	1789	35	57	1923	49	31	51	54	43	42	51	36	2239
GN05002	1113	906	4478	871	2227	2258	866	874	874	878	2231	901	871	865	863	2302	874	882	865	874	878	869	877	0	870	868	864	4484	872	872	870	870	870	867	871	14	2217	856	878	2404	854	874	872	875	874	873	882	867	2720
GN05044	285	78	4386	23	1739	1754	38	46	46	50	1743	73	43	37	25	1814	26	44	27	36	50	31	33	870	0	30	28	4392	46	34	32	32	32	29	33	876	1782	28	48	1916	42	30	44	47	36	35	44	29	2232
GN05107	283	76	4384	31	1737	1752	36	44	44	48	1741	71	41	35	21	1812	34	32	15	32	48	27	37	868	30	0	26	4390	44	30	20	26	26	25	29	874	1780	26	48	1914	40	34	42	45	32	31	32	23	2230
HVH 176 (4-3428664)	279	72	4380	29	1733	1748	32	40	40	44	1737	67	37	31	21	1808	32	40	23	32	44	27	35	864	28	26	0	4386	40	30	28	28	28	25	29	870	1776	22	44	1910	36	32	38	41	32	31	40	25	2226
GN05121	4615	4436	50	4393	3833	5169	4396	4404	4404	4408	3843	4403	4401	4395	4385	3892	4396	4404	4387	4396	4408	4391	4399	4484	4392	4390	4386	0	4404	4394	4392	4392	4392	4389	4393	4490	3818	4386	4408	3956	4400	4396	4402	4405	4396	4395	4404	4389	4266
GN05243	287	80	4398	47	1751	1766	40	44	48	52	1755	75	45	39	39	1826	50	58	41	50	52	43	53	872	46	44	40	4404	0	48	46	46	46	43	47	878	1794	28	52	1928	46	50	46	49	50	49	58	43	2244
GN05367	287	80	4388	35	1741	1756	40	48	48	52	1745	75	45	39	21	1816	38	44	27	34	52	23	41	872	34	30	30	4394	48	0	32	32	32	29	29	878	1784	30	52	1918	44	38	46	49	32	1	44	29	2234
GN05426	285	78	4386	33	1739	1754	38	46	46	50	1743	73	43	37	23	1814	36	34	17	34	50	29	39	870	32	20	28	4392	46	32	0	28	28	27	31	876	1782	28	50	1916	42	36	44	47	34	33	34	25	2232
GN05443	285	78	4386	33	1739	1754	38	46	46	50	1743	73	43	37	23	1814	36	40	23	34	50	29	39	870	32	26	28	4392	46	32	28	0	28	27	31	876	1782	28	50	1916	42	36	44	47	34	33	40	25	2232
GN05509	285	78	4386	33	1739	1754	38	46	46	50	1743	73	43	37	23	1814	36	40	23	34	50	29	39	870	32	26	28	4392	46	32	28	28	0	27	31	876	1782	28	50	1916	42	36	44	47	34	33	40	25	2232
GN05516	282	75	4383	30	1736	1751	35	43	43	47	1740	70	40	34	20	1811	33	39	22	31	47	26	36	867	29	25	25	4389	43	29	27	27	27	0	28	873	1779	25	47	1913	39	33	41	44	31	30	39	24	2229
GN02597	286	79	4387	34	1740	1755	39	47	47	51	1744	74	44	38	20	1815	37	43	26	33	51	26	40	871	33	29	29	4393	47	29	31	31	31	28	0	877	1783	29	51	1917	43	37	45	48	31	30	39	28	2233
GN05826	1119	912	4484	877	2233	2264	872	880	880	884	2237	907	877	871	869	2308	880	888	871	880	884	875	883	14	876	874	870	4490	878	878	876	876	876	873	877	0	2223	862	884	2410	860	880	878	881	880	879	888	873	2726
GN05829	1989	1826	3812	1783	401	1868	1786	1794	1794	1798	411	1777	1791	1785	1775	478	1786	1794	1777	1786	1798	1781	1789	2217	1782	1780	1776	3818	1794	1784	1782	1782	1782	1779	1783	2223	0	1776	1798	753	1790	1786	1792	1795	1786	1785	1794	1779	894
HVH 186 (4-3405044)	269	62	4380	29	1733	1748	22	28	30	34	1737	57	27	21	21	1808	32	40	23	32	34	27	35	856	28	26	22	4386	28	30	28	28	28	25	29	862	1776	0	34	1910	28	32	28	31	32	31	40	25	2226
GN05833	291	84	4402	51	1755	1770	42	52	50	56	1759	79	47	41	43	1830	54	62	45	54	54	49	57	878	48	48	44	4408	52	52	50	50	50	47	51	884	1798	34	0	1932	50	54	50	51	54	53	62	47	2248
GN05843	2135	1960	3950	1917	481	2172	1920	1928	1928	1932	491	1923	1925	1919	1909	536	1920	1928	1911	1920	1932	1915	1923	2404	1916	1914	1910	3956	1928	1918	1916	1916	1916	1913	1917	2410	753	1910	1932	0	1924	1920	1926	1929	1920	1919	1928	1913	952
GN05855	285	78	4394	43	1747	1762	38	46	46	50	1751	73	43	37	35	1822	46	54	37	46	50	41	49	854	42	40	36	4400	46	44	42	42	42	39	43	860	1790	28	50	1924	0	46	44	47	46	45	54	39	2240
GN05865	289	82	4390	31	1743	1758	42	50	50	54	1747	77	47	41	29	1818	34	48	31	40	54	35	31	874	30	34	32	4396	50	38	36	36	36	33	37	880	1786	32	54	1920	46	0	48	51	40	39	48	33	2236
GN05918	285	76	4396	45	1749	1764	38	46	46	50	1753	73	43	37	37	1824	48	56	39	48	50	43	51	872	44	42	38	4402	46	46	44	44	44	41	45	878	1792	28	50	1926	44	48	0	47	48	47	54	41	2242
GN06028	288	81	4399	48	1752	1767	39	49	47	53	1756	76	44	38	40	1827	51	59	42	51	9	46	54	875	47	45	41	4405	49	49	47	47	47	44	48	881	1795	31	51	1929	47	51	47	0	51	50	59	44	2245
GN06039	289	82	4390	37	1743	1758	42	50	50	54	1747	77	47	41	23	1818	40	46	29	36	54	29	43	874	36	32	32	4396	50	32	34	34	34	31	31	880	1786	32	54	1920	46	40	48	51	0	33	46	31	2236
GN06047	288	81	4389	36	1742	1757	41	49	49	53	1746	76	46	40	22	1817	39	45	28	35	53	24	42	873	35	31	31	4395	49	1	33	33	33	30	30	879	1785	31	53	1919	45	39	47	50	33	0	45	30	2235
GN06130	297	90	4398	45	1751	1766	50	58	58	62	1755	85	55	49	35	1826	48	36	29	46	62	41	51	882	44	32	40	4404	58	44	34	40	40	39	39	888	1794	40	62	1928	54	48	54	59	46	45	0	37	2244
WCE266	282	74	4383	30	1736	1751	35	43	43	47	1740	70	40	34	20	1811	33	37	20	31	47	26	36	867	29	23	25	4389	43	29	25	25	25	24	28	873	1779	25	47	1913	39	33	41	44	31	30	37	0	2229
HVH 202 (4-3163997)	2439	2276	4262	2233	595	2246	2236	2244	2244	2248	605	2227	2241	2235	2225	610	2236	2244	2227	2236	2248	2231	2239	2720	2232	2230	2226	4266	2244	2234	2232	2232	2232	2229	2233	2726	894	2226	2248	952	2240	2236	2242	2245	2236	2235	2244	2229	0
WCE233	282	75	4383	24	1736	1751	35	43	43	47	1740	70	40	34	22	1811	27	41	24	33	47	28	24	867	23	27	25	4389	43	31	29	29	29	26	30	873	1779	25	47	1913	39	21	41	44	33	32	41	26	2229
WCE307	281	74	4382	29	1735	1750	34	42	42	46	1737	69	39	33	19	1810	32	36	19	30	46	25	35	866	28	22	24	4388	42	28	24	24	24	23	27	872	1778	24	46	1912	38	32	40	43	30	29	36	21	2228
ECPSTH01	248	125	4415	92	1752	1767	85	93	93	97	1756	30	90	84	84	1827	95	103	86	95	97	90	98	919	91	89	85	4421	93	93	91	91	91	88	92	925	1795	75	97	1941	91	95	91	94	95	94	103	88	2245
NA633	280	75	4393	42	1746	1761	35	43	43	47	1750	68	40	34	34	1821	45	53	36	45	47	40	48	869	41	39	35	4399	43	43	41	41	41	38	42	875	1789	25	47	1923	41	45	41	44	45	44	53	38	2239
NA643	286	79	4395	46	1750	1765	39	47	47	51	1754	74	44	38	38	1825	49	57	40	49	51	44	52	873	45	43	39	4403	47	47	45	45	45	42	46	879	1793	29	51	1927	45	49	45	48	49	48	57	42	2243
Ec-HUCA 1	4616	4437	47	4394	3836	5172	4397	4405	4405	4409	3846	4404	4402	4396	4386	3895	4397	4405	4388	4397	4409	4392	4400	4485	4393	4391	4387	57	4405	4395	4393	4393	4393	4390	4394	4491	3819	4387	4409	3957	4401	4397	4403	4406	4397	4396	4405	4390	4269
Ec-HUCA 4	1969	1806	3846	1763	133	1829	1766	1774	1774	1778	137	1757	1771	1765	1755	200	1766	1774	1757	1766	1778	1761	1769	2250	1762	1760	1756	3854	1774	1763	1762	1762	1762	1759	1763	2256	430	1756	1778	500	1770	1766	1772	1775	1766	1764	1774	1759	616
BA14244	289	82	4398	47	1751	1766	42	50	50	54	1755	77	47	41	39	1826	50	58	41	50	54	45	53	874	46	44	40	4404	50	48	46	46	46	43	47	880	1794	32	54	1928	46	50	48	51	50	49	58	43	2244
BA9313	1616	1493	4931	1460	2961	2997	1453	1461	1461	1465	2965	1398	1458	1452	1452	3036	1463	1471	1454	1463	1465	1458	1466	1277	1459	1457	1453	4937	1461	1461	1459	1459	1459	1456	1460	1283	3001	1443	1465	3150	1459	1463	1459	1462	1463	1462	1471	1456	3454
CRE15	293	86	4394	41	1747	1762	46	54	54	58	1751	81	51	45	31	1822	44	50	33	42	58	37	47	878	40	36	36	4400	54	40	38	38	38	29	39	884	1790	36	58	1924	50	44	52	55	42	41	50	35	2240
HVH 205 (4-3094677)	293	86	4366	43	1717	1732	46	54	54	58	1721	81	51	45	35	1792	46	54	37	46	58	41	49	876	42	40	36	4370	54	44	42	42	42	39	43	882	1762	36	58	1896	50	46	52	55	46	45	54	39	2210
GN02629	278	71	4389	38	1742	1757	29	39	37	43	1746	66	34	28	30	1817	41	49	32	41	41	36	44	865	37	35	31	4395	39	39	37	37	37	34	38	871	1785	21	41	1919	37	41	37	38	41	40	49	34	2235
B16322	229	106	4396	73	1733	1748	66	74	74	78	1737	17	71	65	65	1808	76	84	67	76	78	71	79	900	72	70	66	4402	74	74	72	72	72	69	73	906	1776	56	78	1922	72	76	72	75	76	75	84	69	2226
B15052	283	76	4394	43	1747	1762	36	44	44	48	1751	71	41	35	35	1822	46	54	37	46	48	41	49	870	42	40	36	4400	44	44	42	42	42	39	43	876	1790	26	48	1924	42	46	42	45	46	45	54	39	2240
B16647	274	67	4383	32	1736	1751	27	35	35	39	1740	62	32	26	24	1811	35	43	26	35	39	30	38	859	31	29	25	4389	35	33	31	31	31	28	32	865	1779	17	39	1913	31	35	33	36	35	34	43	28	2229
B15153	248	123	4413	90	1750	1765	83	91	91	95	1754	36	88	82	82	1825	93	101	84	93	95	88	96	917	89	87	83	4419	91	91	89	89	89	86	90	923	1793	73	95	1939	89	93	89	92	93	92	101	86	2243
B8538	279	72	4388	37	1741	1756	32	40	40	44	1745	67	37	31	29	1816	40	48	31	40	44	35	43	864	36	34	30	4394	40	38	36	36	36	33	37	870	1784	22	44	1918	36	40	38	41	40	39	48	33	2234
B8571	275	68	4384	33	1737	1752	28	36	36	40	1741	63	33	27	25	1812	36	44	27	36	40	31	39	860	32	30	26	4390	36	34	32	32	32	29	33	866	1780	18	40	1914	32	36	34	37	36	35	44	29	2230
B9844	274	67	4383	32	1736	1751	27	35	35	39	1740	62	32	26	24	1811	35	43	26	35	39	30	38	859	31	29	25	4389	35	33	31	31	31	28	32	865	1779	17	39	1913	31	35	33	36	35	34	43	28	2229
URMC_90	245	122	4412	89	1749	1764	82	90	90	94	1753	27	87	81	81	1824	92	100	83	92	94	87	95	916	88	86	82	4418	90	90	88	88	88	85	89	922	1792	72	94	1938	88	92	88	91	92	91	100	85	2242
URMC_89	295	88	4396	43	1749	1764	48	56	56	60	1753	83	53	47	31	1824	46	52	35	18	60	37	49	880	42	38	38	4402	56	40	40	40	40	37	39	886	1792	38	60	1926	52	46	54	57	42	41	52	37	2242
HVH 177 (4-2876612)	1945	1782	3818	1739	101	1804	1742	1750	1750	1754	111	1733	1747	1741	1731	168	1742	1750	1733	1742	1754	1737	1745	2226	1738	1736	1732	3822	1750	1739	1738	1738	1738	1735	1739	2232	400	1732	1754	470	1746	1742	1748	1751	1742	1740	1750	1735	584
URMC_87	295	88	4396	43	1749	1764	48	56	56	60	1753	83	53	47	31	1824	46	52	35	18	60	37	49	880	42	38	38	4402	56	40	40	40	40	37	39	886	1792	38	60	1926	52	46	54	57	42	41	52	37	2242
URMC_81	289	82	4400	49	1753	1768	42	50	50	54	1757	77	47	41	41	1828	52	60	43	52	54	47	55	876	48	46	42	4406	50	50	48	48	48	45	49	882	1796	32	54	1930	48	52	48	51	52	51	60	45	2246
URMC_78	297	90	4408	57	1761	1776	48	58	56	61	1765	85	53	47	49	1836	60	68	51	60	18	55	63	884	56	54	50	4414	58	58	56	56	56	53	57	890	1804	40	60	1938	56	60	56	15	60	59	68	53	2254
URMC_77	297	90	4408	57	1761	1776	48	58	56	61	1765	85	53	47	49	1836	60	68	51	60	18	55	63	884	56	54	50	4414	58	58	56	56	56	53	57	890	1804	40	60	1938	56	60	56	15	60	59	68	53	2254
URMC_74	289	82	4400	49	1753	1768	42	50	50	54	1757	77	47	41	41	1828	52	60	43	52	54	47	55	876	48	46	42	4406	50	50	48	48	48	45	49	882	1796	32	54	1930	48	52	48	51	52	51	60	45	2246
URMC_7	280	73	4391	40	1744	1759	31	41	39	45	1748	68	36	30	32	1819	43	51	34	43	29	38	46	867	39	37	33	4397	41	41	39	39	39	36	40	873	1787	23	43	1921	39	43	39	26	43	42	51	36	2237
URMC_69	292	85	4393	40	1746	1761	45	53	53	57	1750	80	50	44	28	1821	43	49	32	17	57	34	46	877	39	35	35	4399	53	37	37	37	37	34	36	883	1789	35	57	1923	49	43	51	54	39	38	49	34	2239
URMC_67	292	85	4393	40	1746	1761	45	53	53	57	1750	80	50	44	28	1821	43	49	32	17	57	34	46	877	39	35	35	4399	53	37	37	37	37	34	36	883	1789	35	57	1923	49	43	51	54	39	38	49	34	2239
URMC_64	236	113	4403	80	1740	1755	73	81	81	85	1744	18	78	72	72	1815	83	91	74	83	85	78	86	907	79	77	73	4409	81	81	79	79	79	76	80	913	1783	63	85	1929	79	83	79	82	83	82	91	76	2233
URMC_61	300	93	4401	48	1754	1769	53	61	61	65	1758	88	58	52	36	1829	51	57	40	35	65	42	54	885	47	43	43	4407	61	45	45	45	45	42	44	891	1797	43	65	1931	57	51	59	62	47	46	57	42	2247
UCD_JA62	279	72	4388	37	1741	1756	32	40	40	44	1745	67	37	31	29	1816	40	48	31	40	44	35	43	864	36	34	30	4394	40	38	36	36	36	33	37	870	1784	22	44	1918	36	40	38	41	40	39	48	33	2234
URMC_86	248	125	4415	92	1752	1767	85	93	93	97	1756	30	90	84	84	1827	95	103	86	95	97	90	98	919	91	89	85	4421	93	93	91	91	91	88	92	925	1795	75	97	1941	91	95	91	94	95	94	103	88	2245
URMC_91	297	90	4398	45	1751	1766	50	58	58	62	1755	85	55	49	33	1826	48	54	37	20	62	37	51	882	44	40	40	4404	56	42	42	42	42	39	41	888	1794	40	62	1928	54	48	56	59	44	43	54	39	2244
URMC_82	297	90	4408	57	1761	1776	48	58	56	61	1765	85	53	47	49	1836	60	68	51	60	18	55	63	884	56	54	50	4414	58	58	56	56	56	53	57	890	1804	40	60	1938	56	60	56	15	60	59	68	53	2254
URMC_80	297	90	4408	57	1761	1776	48	58	56	61	1765	85	53	47	49	1836	60	68	51	60	18	55	63	884	56	54	50	4414	58	58	56	56	56	53	57	890	1804	40	60	1938	56	60	56	15	60	59	68	53	2254
URMC_68	288	81	4399	48	1752	1767	39	49	47	53	1756	76	44	38	40	1827	51	59	42	51	51	46	54	875	47	45	41	4405	49	49	47	47	47	44	48	881	1795	31	33	1929	47	51	47	48	51	50	59	44	2245
URMC_63	241	118	4408	85	1745	1760	78	86	86	90	1749	23	83	77	77	1820	88	96	79	88	90	83	91	912	84	82	78	4414	86	86	84	84	84	81	85	918	1788	68	90	1934	84	88	84	87	88	87	96	81	2238
URMC_111	275	152	4408	119	1739	1726	112	120	120	124	1743	57	117	111	111	1814	122	130	113	122	124	117	125	914	118	116	112	4414	120	120	118	118	118	115	119	920	1793	102	124	1928	118	122	118	121	122	121	130	115	2232
URMC_108	309	102	4410	57	1763	1778	62	70	70	74	1767	97	67	61	47	1838	60	64	47	58	74	52	63	894	56	50	52	4416	69	56	52	52	48	51	55	900	1806	52	74	1940	66	60	68	71	58	57	64	49	2256
ECSC021	287	80	4388	35	1741	1756	40	48	48	52	1745	75	45	39	21	1816	38	44	27	34	52	27	41	872	34	30	30	4394	48	30	32	32	32	29	29	878	1784	30	52	1918	44	38	46	49	32	31	44	29	2234
ECSC031	4614	4435	47	4392	3834	5170	4395	4403	4403	4407	3844	4402	4400	4394	4384	3893	4395	4403	4386	4395	4407	4390	4398	4483	4391	4389	4385	55	4403	4393	4391	4391	4391	4388	4392	4489	3817	4385	4407	3955	4399	4395	4401	4404	4395	4394	4403	4388	4267
SCB34	237	114	4404	81	1741	1756	74	82	82	86	1745	19	79	73	73	1816	84	92	75	84	86	79	87	908	80	78	74	4410	82	82	80	80	80	77	81	914	1784	64	86	1930	80	84	80	83	84	83	92	77	2234
ECSC064	4613	4434	44	4391	3831	5167	4394	4402	4402	4406	3841	4401	4399	4393	4383	3890	4394	4402	4385	4394	4406	4389	4397	4482	4390	4388	4384	52	4402	4392	4390	4390	4390	4387	4391	4488	3816	4384	4406	3954	4398	4394	4400	4403	4394	4393	4402	4387	4264
ECSC065	289	82	4400	49	1753	1768	40	50	48	54	1757	77	45	39	41	1828	52	60	43	52	52	47	55	876	48	46	42	4406	50	50	48	48	48	45	49	882	1796	32	46	1930	48	52	48	49	52	51	60	45	2246
ECSC069	281	74	4382	25	1735	1750	34	42	42	46	1739	69	39	33	21	1810	28	40	23	32	46	27	31	866	24	26	24	4388	42	30	28	28	28	25	27	872	1778	24	46	1912	38	28	40	43	32	31	40	25	2228
ECSC070	281	74	4392	41	1745	1760	32	42	40	46	1749	69	37	31	33	1820	44	52	35	44	44	39	47	868	40	38	34	4398	42	42	40	40	40	37	41	874	1788	24	38	1922	40	44	40	41	44	43	52	37	2238
ECSC072	288	81	4389	36	1742	1757	41	49	49	53	1746	76	46	40	26	1817	39	43	26	37	53	32	42	873	35	29	31	4395	49	35	31	31	31	30	34	879	1785	31	53	1919	45	39	47	50	37	36	43	28	2235
B1323-PB_2011	284	77	4393	42	1746	1761	37	45	45	49	1750	72	42	36	34	1821	45	53	36	45	49	40	48	863	39	39	35	4399	45	43	41	41	41	38	42	869	1789	27	47	1923	35	45	43	46	45	44	53	38	2239
B1370-PB_2012	233	110	4400	77	1737	1752	70	78	78	82	1741	21	75	69	69	1812	80	88	71	80	82	75	83	904	76	74	70	4406	78	78	76	76	76	73	77	910	1780	60	82	1926	76	80	76	77	80	79	88	73	2230
B1320-PB_2011	284	77	4393	42	1746	1761	37	45	45	49	1750	72	42	36	34	1821	45	53	36	45	49	40	48	863	39	39	35	4399	45	43	41	41	41	38	42	869	1789	27	47	1923	35	45	43	46	45	44	53	38	2239
B1351-PB_2012	280	73	4391	40	1744	1759	31	41	39	45	1748	68	36	30	32	1819	43	51	34	43	39	38	46	867	39	37	33	4397	41	41	39	39	39	36	40	873	1787	23	43	1921	39	41	39	36	43	42	51	36	2237
B1212-PB_2012	280	73	4391	40	1744	1759	31	41	39	45	1748	68	36	30	32	1819	43	51	34	43	43	38	46	867	39	37	33	4397	41	41	39	39	39	36	40	873	1787	23	37	1921	39	43	39	40	43	42	51	36	2237
MRSN17749	288	81	4389	36	1742	1757	41	49	49	53	1746	76	46	40	24	1817	39	45	28	11	53	30	42	873	35	31	31	4395	49	33	33	33	33	30	32	879	1785	31	53	1919	45	39	47	50	35	34	45	30	2235
B1194-PB_2012	288	81	4399	48	1752	1767	39	49	47	53	1756	76	44	38	40	1827	51	59	42	51	51	46	54	875	47	45	41	4405	49	49	47	47	47	44	48	881	1795	31	49	1929	47	51	47	48	51	50	59	44	2245
B1118-PB_2011	281	74	4390	39	1743	1758	34	42	42	46	1747	69	39	33	31	1818	42	50	33	42	46	37	45	866	38	36	32	4396	42	40	38	38	38	35	39	872	1786	24	46	1920	38	42	40	43	42	41	50	35	2236
B1033-PB_2012	279	72	4390	39	1743	1758	32	32	40	44	1747	67	37	31	31	1818	42	50	33	42	44	37	45	866	38	36	32	4396	36	40	38	38	38	35	39	872	1786	20	44	1920	38	42	38	41	42	41	50	35	2236
B1360-PB_2012	285	78	4386	27	1739	1754	38	46	46	50	1743	73	43	37	25	1814	30	44	27	36	50	31	27	870	26	30	28	4392	46	34	32	32	32	29	33	876	1782	28	50	1916	42	24	44	47	36	35	44	29	2232
B1137-PB_2011	292	85	4393	40	1746	1761	45	53	53	57	1750	80	50	44	28	1821	43	49	32	15	57	34	46	877	39	35	35	4399	53	37	37	37	37	34	36	883	1789	35	57	1923	49	43	51	54	39	38	49	34	2239
B1522-PB_2012	293	86	4394	41	1747	1762	46	54	54	58	1751	81	51	45	29	1822	44	50	33	16	58	35	47	878	40	36	36	4400	54	38	38	38	38	35	37	884	1790	36	58	1924	50	44	52	55	40	39	50	35	2240
B1439-PB_2012	293	86	4394	41	1747	1760	46	54	54	58	1751	81	51	45	29	1822	44	50	33	16	58	35	47	878	40	36	36	4400	54	38	38	36	38	35	37	884	1790	36	58	1924	50	44	52	55	40	39	50	35	2240
B1316-PB_2011	283	76	4392	41	1745	1760	36	44	44	48	1749	71	41	35	33	1820	44	52	35	44	48	39	47	862	40	38	34	4398	44	42	40	40	40	37	41	868	1788	26	48	1922	34	44	42	45	44	43	52	37	2238
B1117-PB_2011	4603	4424	16	4381	3823	5159	4384	4392	4392	4396	3833	4391	4389	4383	4373	3882	4384	4392	4375	4384	4396	4379	4387	4472	4380	4378	4374	44	4392	4382	4380	4380	4380	4377	4381	4478	3806	4374	4396	3944	4388	4384	4390	4393	4384	4383	4392	4377	4256
B1131-PB_2011	236	113	4403	80	1740	1755	73	81	81	85	1744	18	78	72	72	1815	83	91	74	83	85	78	86	907	79	77	73	4409	81	81	79	79	79	76	80	913	1783	63	85	1929	79	83	79	82	83	82	91	76	2233
Z247	1979	1816	3850	1773	137	1839	1776	1784	1784	1788	147	1767	1781	1775	1765	204	1776	1784	1767	1776	1788	1771	1779	2260	1772	1770	1766	3858	1784	1773	1772	1772	1772	1769	1773	2266	434	1766	1788	504	1780	1776	1782	1785	1776	1774	1784	1769	620
MRSN22624	290	83	4391	38	1744	1759	43	51	51	55	1748	78	48	42	26	1819	41	47	30	13	55	32	44	875	37	33	33	4397	51	35	35	35	35	32	34	881	1787	33	55	1921	47	41	49	52	37	36	47	32	2237
B1017-PB_2011	282	75	4393	42	1746	1761	35	41	43	47	1750	70	40	34	34	1821	45	53	36	45	47	40	48	869	41	39	35	4399	41	43	41	41	41	38	42	875	1789	23	47	1923	41	45	41	44	45	44	53	38	2239
B1483-PB_2012	290	83	4391	38	1744	1759	43	51	51	55	1748	78	48	42	26	1819	41	47	30	13	55	32	44	875	37	33	33	4397	51	35	35	35	35	32	34	881	1787	33	55	1921	47	41	49	52	37	36	47	32	2237
B1527-PB_2012	379	172	4458	139	1843	1858	130	140	138	144	1847	167	135	129	131	1918	142	150	133	142	142	137	145	966	138	136	132	4464	140	140	138	138	138	135	139	972	1886	122	136	1974	138	142	138	139	142	141	150	135	2336
B1250-PB_2011	286	79	4397	46	1750	1765	37	47	45	51	1754	74	42	36	38	1825	49	57	40	49	45	44	52	873	45	43	39	4403	47	47	45	45	45	42	46	879	1793	29	49	1927	45	49	45	42	49	48	57	42	2243
EC66	325	116	4426	73	1779	1794	78	86	86	90	1783	113	83	77	63	1854	76	82	65	74	90	69	79	910	72	68	68	4432	86	72	70	70	70	61	71	916	1822	68	90	1956	82	76	84	87	74	73	82	67	2272
EC49	4691	4510	129	4469	3910	5246	4472	4480	4480	4484	3920	4479	4477	4471	4461	3969	4472	4480	4463	4472	4484	4467	4475	4560	4468	4466	4462	133	4480	4470	4468	4468	4468	4465	4469	4566	3895	4462	4484	4033	4476	4472	4478	4479	4472	4471	4480	4465	4343
EC179_ST131C	284	77	4385	32	1738	1753	37	45	45	49	1742	72	42	36	22	1813	35	41	24	33	49	26	38	869	31	27	27	4391	43	31	29	29	29	20	30	875	1781	27	49	1915	41	35	43	46	33	32	41	26	2231
EC131_ST131C	4597	4418	36	4375	3817	5151	4378	4386	4386	4390	3827	4385	4383	4377	4367	3876	4378	4386	4369	4378	4390	4373	4381	4476	4374	4372	4368	60	4386	4376	4374	4374	4374	4371	4375	4482	3800	4368	4390	3938	4382	4378	4384	4387	4378	4377	4386	4371	4250
EC12_ST131H	282	75	4391	40	1744	1759	35	43	43	47	1748	70	40	34	32	1819	43	51	34	43	47	38	46	867	39	37	33	4397	43	41	39	39	39	36	40	873	1787	25	47	1921	39	43	41	44	43	42	51	36	2237
EC120_ST131C	292	85	4403	52	1756	1771	43	53	51	57	1760	80	48	42	44	1831	55	63	46	55	55	50	58	879	51	49	45	4409	53	53	51	51	51	48	52	885	1799	35	55	1933	51	55	51	52	55	54	63	48	2249
blood-11-0254	286	79	4387	22	1740	1755	39	47	47	51	1744	74	44	38	26	1815	25	45	28	37	51	32	34	871	23	31	29	4393	47	35	33	33	33	30	34	877	1783	29	51	1917	43	31	45	48	37	36	45	30	2233
EC393_ST131C	4880	4701	422	4658	4108	5436	4661	4669	4669	4673	4118	4668	4666	4660	4650	4168	4661	4669	4652	4661	4673	4656	4664	4751	4657	4655	4651	432	4669	4659	4657	4657	4657	4654	4658	4757	4091	4651	4673	4229	4665	4661	4667	4670	4661	4660	4669	4654	4541
EC84_ST131H	4457	4278	204	4235	3683	5013	4238	4246	4246	4250	3687	4245	4243	4237	4227	3744	4238	4246	4229	4238	4250	4232	4241	4336	4234	4232	4228	212	4245	4236	4234	4234	4234	4231	4235	4342	3668	4228	4250	3810	4242	4238	4244	4247	4238	4237	4246	4231	4116
EC87_ST131C	292	85	4393	40	1746	1761	45	53	53	57	1750	80	50	44	28	1821	43	49	32	15	57	34	46	877	39	35	35	4399	53	37	37	37	37	34	36	883	1789	35	57	1923	49	43	51	54	39	38	49	34	2239
EC8_ST131C	985	831	4882	788	2328	2343	791	799	799	803	2332	774	796	790	780	2403	791	799	782	791	803	786	794	1621	787	785	781	4886	799	789	787	787	787	784	788	1627	2269	781	803	2443	795	791	797	800	791	790	799	784	2821
EC70_ST131H	475	268	4414	235	1785	1778	228	236	236	240	1789	263	233	227	227	1860	238	246	229	238	240	233	241	863	234	232	228	4420	236	236	234	234	234	231	235	869	1837	218	240	1970	234	238	234	237	237	237	246	231	2278
EC46_ST131H	237	114	4404	81	1741	1756	74	82	82	86	1745	19	79	73	73	1816	84	92	75	84	86	79	87	908	80	78	74	4410	82	82	80	80	80	77	81	914	1784	64	86	1930	80	84	80	83	84	83	92	77	2234
EC44_ST131H	235	112	4402	79	1739	1754	72	80	80	84	1743	17	77	71	71	1814	82	90	73	82	84	77	85	906	78	76	72	4408	80	80	78	78	78	75	79	912	1782	62	84	1928	78	82	78	81	82	81	90	75	2232
EC357_ST131C	300	93	4411	60	1764	1779	49	61	57	65	1768	88	46	48	52	1839	63	71	54	63	63	58	66	887	59	57	53	4417	61	61	59	59	59	56	60	893	1807	43	63	1941	59	63	59	60	63	62	71	56	2257
EC308_ST131C	5259	5106	905	5063	4504	5840	5066	5074	5074	5078	4514	5047	5071	5065	5055	4563	5066	5074	5057	5066	5078	5059	5069	5154	5062	5060	5056	909	5072	5064	5062	5062	5062	5059	5063	5160	4421	5056	5078	4558	5070	5066	5072	5075	5066	5065	5074	5059	4937
EC297_ST131C	294	87	4395	42	1748	1763	47	55	55	59	1752	82	52	46	30	1823	45	51	34	17	59	36	48	879	41	37	37	4401	55	39	39	39	39	36	38	885	1791	37	59	1925	51	45	53	56	41	40	51	36	2241
blood-B11-136	280	73	4389	38	1742	1757	33	41	41	45	1746	68	38	32	30	1817	41	49	32	41	45	36	44	849	37	35	31	4395	41	39	37	37	37	34	38	855	1785	23	45	1919	19	41	39	42	41	40	49	34	2235
EC275_ST131C	4618	4439	47	4396	3838	5174	4399	4407	4407	4411	3848	4406	4404	4398	4388	3897	4399	4407	4390	4399	4411	4394	4402	4487	4395	4393	4389	61	4407	4397	4395	4395	4395	4392	4396	4493	3821	4389	4411	3959	4403	4399	4405	4408	4399	4398	4407	4392	4271
EC701	423	212	4532	183	1886	1902	176	184	182	188	1890	211	181	173	175	1960	186	190	177	186	188	181	189	1010	182	180	176	4538	184	184	182	182	182	179	183	1016	1930	166	188	2063	182	186	182	185	186	185	186	179	2379
AS012491	292	85	4391	40	1746	1761	45	53	53	57	1750	80	50	44	28	1821	43	49	32	15	57	34	46	877	39	35	35	4397	53	37	37	37	37	34	36	883	1789	35	57	1923	49	43	51	54	39	38	49	34	2239
AS012457	287	80	4396	45	1749	1764	40	48	48	52	1753	75	45	39	37	1824	48	56	39	48	52	43	51	872	44	42	38	4402	48	46	44	44	44	41	45	878	1792	30	52	1926	44	48	46	49	48	47	56	41	2242
AS012451	291	84	4392	39	1745	1760	44	52	52	56	1749	79	49	43	29	1820	42	46	29	40	56	35	45	876	38	32	34	4398	52	38	34	34	34	33	37	882	1788	34	56	1922	48	42	50	53	40	39	46	31	2238
AS012450	291	84	4392	39	1745	1760	44	52	52	56	1749	79	49	43	29	1820	42	46	29	40	56	35	45	876	38	32	34	4398	52	38	34	34	34	33	37	882	1788	34	56	1922	48	42	50	53	40	39	46	31	2238
AS012409	290	83	4391	38	1744	1759	43	51	49	55	1748	78	48	42	28	1819	41	45	28	39	55	34	44	875	37	31	33	4397	51	37	33	23	33	32	36	881	1787	33	55	1921	47	41	49	52	39	38	45	30	2237
AS012344	284	77	4385	32	1738	1753	37	45	45	49	1742	72	42	36	22	1813	35	39	22	33	49	28	38	869	31	25	27	4391	45	31	27	17	27	26	30	875	1781	27	49	1915	41	35	43	46	33	32	39	24	2231
AS012326	5233	5081	851	5038	4493	5829	5041	5049	5049	5053	4503	5021	5046	5040	5030	4552	5041	5049	5032	5041	5053	5036	5044	5129	5037	5035	5031	865	5049	5039	5037	5037	5037	5034	5038	5135	4447	5031	5053	4530	5045	5041	5047	5050	5041	5040	5049	5034	4926
AS012321	290	83	4391	24	1744	1759	43	51	51	55	1748	78	48	42	30	1819	29	49	32	41	55	36	38	875	27	35	33	4397	51	39	37	37	37	34	38	881	1787	33	55	1921	47	35	49	52	41	40	49	34	2237
blood-10-1607	291	84	4400	49	1753	1768	44	52	52	56	1757	79	49	43	41	1828	52	60	43	52	56	47	55	876	48	46	42	4406	52	50	48	48	48	45	49	882	1796	34	56	1930	48	52	50	53	52	51	60	45	2246
AS012316	287	80	4388	35	1741	1756	40	48	48	52	1745	75	45	39	25	1816	38	44	27	36	52	31	41	872	34	30	30	4394	48	34	32	32	32	23	33	878	1784	30	52	1918	44	38	46	49	36	35	44	29	2234
AS012317	287	80	4388	35	1741	1756	40	48	48	52	1745	75	45	39	25	1816	38	44	27	36	52	31	41	872	34	30	30	4394	48	34	32	32	32	23	33	878	1784	30	52	1918	44	38	46	49	36	35	44	29	2234
AS012266	295	88	4396	43	1749	1764	48	56	56	60	1753	83	53	47	31	1824	46	52	35	18	60	37	49	880	42	38	38	4402	56	40	40	40	40	37	39	886	1792	38	60	1926	52	46	54	57	42	41	52	37	2242
C1-134	2137	1962	3952	1919	473	2164	1922	1930	1930	1934	483	1925	1927	1921	1911	528	1922	1930	1913	1922	1934	1917	1925	2406	1918	1916	1912	3956	1930	1920	1918	1918	1918	1915	1919	2412	747	1912	1934	124	1926	1922	1928	1931	1922	1921	1930	1915	944
E. coli ErtS 2	304	97	4407	64	1764	1779	57	65	65	69	1768	92	62	56	56	1839	67	75	58	67	69	62	70	891	63	61	57	4413	65	65	63	63	63	60	64	897	1807	47	69	1941	63	67	63	66	67	66	75	60	2257
KCRI-210	414	205	4522	174	1878	1893	165	175	173	179	1882	202	170	164	166	1953	177	185	168	177	177	172	180	1001	173	171	167	4528	175	175	173	173	173	170	174	1007	1921	157	175	2055	173	177	173	174	177	176	185	170	2371
KCRI-199	332	125	4443	92	1796	1811	85	91	93	97	1800	120	90	84	84	1871	95	103	86	95	97	90	98	919	91	89	85	4449	91	93	91	91	91	88	92	925	1839	73	97	1973	91	95	91	94	95	94	103	88	2289
KCRI-587	323	116	4432	81	1785	1800	76	84	84	88	1789	111	81	75	73	1860	84	92	75	84	88	79	87	908	80	78	74	4438	84	82	80	80	80	77	81	914	1828	66	88	1962	80	84	82	85	84	83	92	77	2277
KCRI-567B	275	68	4384	33	1737	1752	28	36	36	40	1741	63	33	27	25	1812	36	44	27	36	40	31	39	860	32	30	26	4390	36	34	32	32	32	29	33	866	1780	18	40	1914	32	36	34	37	36	35	44	29	2230
KCRI-71E	360	151	4471	120	1824	1839	111	121	119	125	1828	148	116	110	112	1899	123	131	114	123	123	118	126	947	119	117	113	4476	121	121	119	119	119	116	120	953	1867	103	121	2001	119	123	119	120	123	122	131	116	2317
blood-10-1610	290	83	4399	48	1752	1767	43	51	51	55	1756	78	48	42	40	1827	51	59	42	51	55	46	54	875	47	45	41	4405	51	49	47	47	47	44	48	881	1795	33	55	1929	47	51	49	52	51	50	59	44	2245
KCRI-70	431	224	4510	191	1895	1910	182	192	190	196	1899	219	187	181	183	1969	194	202	185	194	194	189	197	1018	190	188	184	4516	192	192	190	190	190	187	191	1024	1938	174	188	2026	190	194	190	191	194	193	202	187	2388
KCRI-603	302	95	4413	62	1766	1781	53	63	61	67	1770	90	58	52	54	1841	65	73	56	65	65	60	68	889	61	59	55	4419	63	63	61	61	61	58	62	895	1809	45	63	1943	61	65	61	62	65	64	73	58	2259
blood-90145	289	82	4390	37	1743	1758	42	50	50	54	1747	77	47	41	25	1818	40	46	29	24	54	31	43	874	36	32	32	4396	50	34	34	34	34	31	33	880	1786	32	54	1920	46	40	48	51	36	35	46	31	2236
blood-B-11-184	285	78	4386	21	1739	1754	38	46	46	50	1743	73	43	37	25	1814	24	44	27	36	50	31	33	870	22	30	28	4392	46	34	32	32	32	29	33	876	1782	28	50	1916	42	30	44	47	36	35	44	29	2232
blood-11-0067	284	77	4385	32	1738	1753	37	45	45	49	1742	72	42	36	24	1813	35	43	26	35	49	30	38	869	31	29	27	4391	45	33	31	31	31	28	32	875	1781	27	49	1915	41	35	43	46	35	34	43	28	2231
blood-11-0068	285	78	4386	27	1739	1754	38	46	46	50	1743	73	43	37	25	1814	30	44	27	36	50	31	27	870	26	30	28	4392	46	34	32	32	32	29	33	876	1782	28	50	1916	42	20	44	47	36	35	44	29	2232
blood-10-0913	290	83	4391	32	1744	1759	43	51	51	55	1748	78	48	42	30	1819	35	49	32	41	55	36	32	875	31	35	33	4397	51	39	37	37	37	34	38	881	1787	33	55	1921	47	25	49	50	41	40	49	34	2237
p11A	236	113	4403	80	1740	1755	73	81	81	85	1744	18	78	72	72	1815	83	91	74	83	85	78	86	907	79	77	73	4409	81	81	79	79	79	76	80	913	1783	63	85	1929	79	83	79	80	83	82	91	76	2233
blood-10-0899rep2	295	88	4396	37	1749	1764	48	56	56	60	1753	83	53	47	35	1824	40	54	37	46	60	41	37	880	36	40	38	4402	56	44	42	42	42	39	43	886	1792	38	60	1926	52	30	54	55	46	45	54	39	2242
blood-10-0899rep1	289	82	4390	31	1743	1758	42	50	50	54	1747	77	47	41	29	1818	34	48	31	40	54	35	31	874	30	34	32	4396	50	38	36	36	36	33	37	880	1786	32	54	1920	46	24	48	49	40	39	48	33	2236
blood-10-0223	242	119	4409	86	1746	1761	79	87	87	91	1750	24	84	78	78	1821	89	97	80	89	91	84	92	913	85	83	79	4415	87	87	85	85	85	82	86	919	1789	69	91	1935	85	89	85	88	89	88	97	82	2239
blood-09-0558	290	83	4391	38	1744	1759	43	51	51	55	1748	78	48	42	26	1819	41	47	30	25	55	32	44	875	37	33	33	4397	51	35	35	35	35	32	34	881	1787	33	55	1921	47	41	49	52	37	36	47	32	2237
blood-09-0450	290	83	4391	38	1744	1759	43	51	51	55	1748	78	48	42	26	1819	41	47	30	25	55	32	44	875	37	33	33	4397	51	35	35	35	35	32	34	881	1787	33	55	1921	47	41	49	52	37	36	47	32	2237
blood-09-0428	242	119	4409	86	1746	1761	79	87	87	91	1750	24	84	78	78	1821	89	97	80	89	91	84	92	913	85	83	79	4415	87	87	85	85	85	82	86	919	1789	69	91	1935	85	89	85	88	89	88	97	82	2239
blood-09-0341	289	82	4390	37	1743	1758	42	50	50	54	1747	77	47	41	25	1818	40	46	29	24	54	31	43	874	36	32	32	4396	50	34	34	34	34	31	33	880	1786	32	54	1920	46	40	48	51	36	35	46	31	2236
blood-09-0074	289	82	4390	37	1743	1758	42	50	50	54	1747	77	47	41	25	1818	40	46	29	24	54	31	43	874	36	32	32	4396	50	34	34	34	34	31	33	880	1786	32	54	1920	46	40	48	51	36	35	46	31	2236
blood-08-1463	285	78	4386	33	1739	1754	38	46	46	50	1743	73	43	37	23	1814	36	34	17	34	50	29	39	870	32	20	28	4392	46	32	20	28	28	27	31	876	1782	28	50	1916	42	36	44	47	34	33	34	25	2232
blood-08-1462	285	78	4386	33	1739	1754	38	46	46	50	1743	73	43	37	23	1814	36	34	17	34	50	29	39	870	32	20	28	4392	46	32	20	28	28	27	31	876	1782	28	50	1916	42	36	44	47	34	33	34	25	2232
p4A	246	123	4413	90	1750	1765	83	91	91	95	1754	28	88	82	82	1825	93	99	82	93	95	88	96	917	89	85	83	4419	91	91	87	89	89	86	90	923	1793	73	95	1939	89	93	89	92	93	92	99	86	2243
blood-08-1447	281	74	4382	17	1735	1750	34	42	42	46	1739	69	39	33	21	1810	20	40	23	32	46	27	29	866	18	26	24	4388	42	30	28	28	28	25	29	872	1778	24	46	1912	38	26	40	43	32	31	40	25	2228
blood-08-1318	281	74	4382	17	1735	1750	34	42	42	46	1739	69	39	33	21	1810	20	40	23	32	46	27	29	866	18	26	24	4388	42	30	28	28	28	25	29	872	1778	24	46	1912	38	26	40	43	32	31	40	25	2228
blood-08-0921	281	74	4390	39	1743	1758	34	42	42	44	1747	69	39	33	31	1818	42	50	33	42	46	37	45	850	38	36	32	4396	42	40	38	38	38	35	39	856	1786	24	46	1920	20	42	40	43	42	41	50	35	2236
blood-08-0632	231	108	4398	75	1735	1750	68	76	76	80	1739	13	73	67	67	1810	78	86	69	78	80	73	81	902	74	72	68	4404	76	76	74	74	74	71	75	908	1778	58	80	1924	74	78	74	77	78	77	86	71	2228
MEEI01	278	71	4389	38	1742	1757	29	39	37	43	1746	66	34	28	30	1817	41	49	32	41	41	36	44	865	37	35	31	4395	39	39	37	37	37	34	38	871	1785	21	23	1919	37	41	37	36	41	40	49	34	2235
FDAARGOS_142	231	114	4404	81	1741	1756	74	82	82	86	1745	25	79	73	73	1816	84	92	75	84	86	79	87	908	80	78	74	4410	82	82	80	80	80	77	81	914	1784	64	86	1930	80	84	80	83	84	83	92	77	2234
E. coli ErtR	305	98	4408	65	1765	1780	58	66	66	70	1769	93	63	57	57	1840	68	76	59	68	70	63	71	892	64	62	58	4414	66	66	64	64	64	61	65	898	1808	48	70	1942	64	68	64	67	68	67	76	61	2258
GN02631	283	76	4394	43	1747	1762	34	44	42	48	1751	71	39	33	35	1822	46	48	37	46	46	41	49	870	42	40	36	4400	44	44	42	42	42	39	35	876	1790	26	40	1924	42	46	40	43	46	45	42	39	2240
GN02567	284	77	4385	20	1738	1753	37	45	45	49	1742	72	42	36	24	1813	23	43	26	35	49	30	32	869	21	29	27	4391	45	33	31	31	31	28	28	875	1781	27	49	1915	41	29	41	46	35	34	41	28	2231
GN02535	276	69	4387	36	1740	1755	29	37	37	41	1744	64	34	28	28	1815	39	37	30	39	41	34	42	863	35	33	29	4393	37	37	35	35	35	32	36	869	1783	19	41	1917	35	39	35	38	39	38	37	32	2233
B36	276	69	4387	36	1740	1755	27	37	35	41	1744	64	32	26	28	1815	39	47	30	39	39	34	42	863	35	33	29	4393	37	37	35	35	35	32	36	869	1783	19	33	1917	35	39	35	36	39	38	47	32	2233
GN02388	278	71	4379	26	1732	1747	31	39	39	43	1736	66	36	30	16	1807	29	33	16	27	43	22	32	863	25	19	21	4385	39	25	21	21	21	20	24	869	1775	21	43	1909	35	29	37	40	27	26	33	18	2225
GN02612	286	79	4387	28	1740	1755	39	47	47	51	1744	74	44	38	26	1815	31	45	28	37	51	32	28	871	27	31	29	4393	47	35	33	33	33	30	34	877	1783	29	51	1917	43	25	45	48	37	36	45	30	2233
GN02620	299	92	4400	35	1753	1768	52	60	60	64	1757	87	57	51	39	1828	36	52	41	50	64	45	47	884	36	44	42	4406	60	48	46	46	46	43	43	890	1796	42	64	1930	56	44	58	61	50	49	52	43	2246
GN02363	293	86	4394	35	1747	1762	46	54	54	58	1751	81	51	45	33	1822	38	48	35	44	58	39	35	878	34	38	36	4400	54	42	40	40	40	37	37	884	1790	36	58	1924	50	32	52	55	44	43	44	37	2240
GN02501	306	99	4415	64	1768	1783	59	67	67	71	1772	94	64	58	56	1843	65	69	58	67	71	60	70	875	63	61	57	4421	65	65	63	63	63	60	60	881	1811	49	71	1945	45	67	65	68	67	66	57	60	2261
GN02449	1957	1794	3826	1751	113	1764	1754	1762	1762	1766	123	1745	1759	1753	1743	128	1754	1762	1745	1754	1766	1749	1757	2238	1750	1748	1744	3830	1762	1752	1750	1750	1750	1747	1751	2244	412	1744	1766	470	1758	1754	1760	1763	1754	1753	1762	1747	536
GN02441	289	82	4388	31	1741	1756	42	50	50	54	1745	77	47	41	29	1816	34	48	31	38	54	35	31	874	30	34	32	4394	50	38	36	36	36	33	37	880	1784	32	54	1920	46	28	48	51	40	39	48	33	2234
GN03135	282	75	4383	30	1736	1751	35	43	43	47	1740	70	40	34	20	1811	33	33	20	31	47	26	36	867	29	23	25	4389	43	29	25	25	25	24	28	873	1779	25	47	1913	39	33	41	44	31	30	33	22	2229
GN02422	279	72	4380	27	1733	1748	32	40	40	44	1737	67	37	31	13	1808	30	36	19	26	44	17	33	864	26	22	22	4386	40	20	24	24	24	21	21	870	1776	22	44	1910	36	30	38	41	24	21	36	21	2226
GN02500	299	92	4400	47	1753	1768	52	60	60	64	1757	87	57	51	37	1828	50	48	37	48	64	41	53	884	46	40	42	4406	58	46	42	42	42	41	37	890	1796	42	64	1930	56	50	58	61	48	47	44	39	2246
HVH 17 (4-7473087)	1949	1786	3832	1743	35	1818	1746	1754	1754	1758	103	1737	1751	1745	1735	182	1746	1754	1737	1746	1758	1741	1749	2230	1742	1740	1736	3836	1754	1744	1742	1742	1742	1739	1743	2236	404	1736	1758	484	1750	1746	1752	1755	1746	1745	1754	1739	598
GN03415	286	79	4387	34	1740	1755	39	47	47	51	1744	74	44	38	24	1815	37	41	24	35	51	30	40	871	33	27	29	4393	47	33	29	29	29	28	32	877	1783	29	51	1917	43	37	45	48	35	34	41	26	2233
GN02657	288	82	4390	37	1743	1758	42	50	50	54	1747	77	47	41	27	1818	40	34	21	38	54	33	43	874	36	24	32	4396	50	36	26	32	32	31	35	880	1786	32	54	1920	46	40	48	51	38	37	34	29	2236
GN02779	280	73	4381	16	1734	1749	33	41	41	45	1738	68	38	32	20	1809	19	39	22	31	45	26	28	865	17	25	23	4387	41	29	27	27	27	24	28	871	1777	23	45	1911	37	25	39	42	31	30	39	24	2227
GN02546	274	67	4385	34	1738	1753	25	35	33	39	1742	62	30	24	26	1813	37	45	28	37	37	32	40	861	33	31	27	4391	35	35	33	33	33	30	30	867	1781	17	29	1915	33	37	33	34	37	36	45	30	2231
GN02545	1947	1784	3816	1741	103	1754	1744	1752	1752	1756	113	1735	1749	1743	1733	118	1744	1752	1735	1744	1756	1739	1747	2228	1740	1738	1734	3820	1752	1742	1740	1740	1740	1737	1741	2234	402	1734	1756	460	1748	1744	1750	1753	1744	1743	1752	1737	534
GN02669	278	71	4379	26	1732	1747	31	39	39	43	1736	66	36	30	16	1807	29	33	16	27	43	22	32	863	25	19	21	4385	39	25	21	21	21	20	20	869	1775	21	43	1909	35	27	37	40	27	26	29	18	2225
GN02758	288	81	4389	22	1742	1757	41	49	47	53	1746	76	46	40	28	1817	27	47	30	39	53	34	36	873	25	33	31	4395	49	37	35	35	35	32	36	879	1785	31	53	1919	45	33	47	50	39	38	47	32	2235
GN03204	4610	4431	23	4388	3830	5166	4391	4399	4399	4403	3840	4398	4396	4390	4380	3889	4391	4399	4382	4391	4403	4384	4394	4479	4387	4385	4381	51	4399	4387	4387	4387	4387	4384	4388	4485	3813	4381	4403	3951	4395	4391	4397	4400	4391	4388	4399	4384	4263
GN03599	284	77	4395	44	1748	1763	35	45	43	49	1752	72	40	34	36	1823	47	55	38	47	47	42	50	871	43	41	37	4401	45	45	43	43	43	40	40	877	1791	27	47	1925	43	47	41	44	47	46	49	40	2241
GN02448	1811	1604	3822	1561	237	1950	1564	1572	1572	1576	247	1599	1569	1563	1553	314	1564	1572	1555	1564	1576	1559	1567	2048	1560	1558	1554	3826	1572	1562	1560	1560	1560	1557	1561	2054	526	1554	1576	424	1568	1564	1570	1573	1564	1563	1572	1557	730
HVH 84 (4-1021478)	297	90	4370	47	1721	1736	50	58	58	62	1725	85	55	49	39	1796	50	58	41	50	62	45	53	880	46	44	40	4374	58	48	46	46	46	43	47	886	1766	40	62	1900	54	50	56	59	50	49	58	43	2214
GN03132	286	79	4397	46	1750	1765	37	47	45	51	1754	74	42	36	38	1825	49	57	40	49	49	44	52	873	43	43	39	4403	47	47	45	45	45	42	46	879	1793	29	47	1927	45	49	45	46	49	48	57	42	2243
GN02699	285	78	4386	33	1739	1754	38	46	46	50	1743	73	43	37	23	1814	36	40	23	34	50	29	39	868	32	26	28	4392	46	32	28	28	28	27	27	874	1782	28	50	1916	42	36	44	47	34	33	40	25	2232
GN02556	291	84	4392	33	1745	1760	44	52	52	56	1749	79	49	43	31	1820	34	50	33	42	56	37	33	876	32	36	34	4398	52	40	38	38	38	35	35	882	1788	34	56	1922	48	26	50	53	42	41	50	35	2238
GN02560	295	88	4394	31	1749	1764	48	56	56	60	1753	83	53	47	35	1824	32	44	37	46	60	41	43	880	32	40	38	4400	56	44	42	42	42	39	43	886	1792	38	60	1926	52	40	54	57	46	45	40	39	2242
GN03838	286	79	4387	28	1740	1755	39	47	47	51	1744	74	44	38	26	1815	31	45	28	37	51	32	28	871	27	31	29	4393	47	35	33	33	33	30	30	877	1783	29	51	1917	43	25	45	48	37	36	45	30	2233
GN04124	1985	1822	3809	1779	398	1865	1782	1790	1790	1794	408	1773	1787	1781	1771	475	1782	1780	1773	1782	1794	1777	1785	2214	1778	1776	1772	3815	1790	1780	1778	1778	1778	1775	1779	2220	56	1772	1794	750	1786	1782	1788	1791	1782	1781	1780	1775	891
GN04228	275	68	4386	35	1739	1754	26	36	34	40	1743	63	31	25	27	1814	38	46	29	38	38	31	41	862	34	32	28	4392	34	36	34	34	34	31	35	868	1782	18	32	1916	34	38	34	35	38	37	46	31	2232
GN04318	297	90	4398	39	1751	1766	50	58	58	62	1755	85	55	49	37	1826	42	56	39	48	62	41	39	882	38	42	40	4404	56	46	44	44	44	41	45	888	1794	40	62	1928	54	36	56	59	48	47	56	41	2244
GN05705	289	82	4390	31	1743	1758	42	50	50	54	1747	77	47	41	29	1818	34	48	31	40	54	35	31	874	30	34	32	4396	50	38	36	36	36	33	37	880	1786	32	54	1920	46	28	48	51	40	39	48	33	2236
GN05734	290	83	4391	38	1744	1759	43	51	51	55	1748	78	48	42	26	1819	41	47	30	13	55	32	44	875	37	33	33	4397	51	35	35	35	35	32	34	881	1787	33	55	1921	47	41	49	52	37	36	47	32	2237
HVH 90 (4-3191362)	1957	1794	3826	1751	113	1764	1754	1762	1762	1766	123	1745	1759	1753	1743	128	1754	1762	1745	1754	1766	1749	1757	2238	1750	1748	1744	3830	1762	1752	1750	1750	1750	1747	1751	2244	412	1744	1766	470	1758	1754	1760	1763	1754	1753	1762	1747	544
GN05712	4616	4437	19	4394	3836	5172	4397	4405	4405	4409	3846	4404	4402	4396	4386	3895	4397	4405	4388	4397	4409	4392	4400	4485	4393	4389	4387	59	4405	4395	4393	4393	4393	4390	4394	4491	3819	4387	4409	3957	4401	4397	4403	4406	4397	4396	4405	4390	4269
GN04075	4608	4429	25	4386	3828	5164	4389	4397	4397	4401	3838	4396	4394	4388	4378	3887	4389	4397	4380	4389	4401	4384	4392	4477	4385	4383	4379	49	4397	4387	4385	4385	4385	4382	4386	4483	3811	4379	4401	3949	4393	4389	4395	4398	4389	4388	4397	4382	4261
GN04094	298	91	4399	46	1752	1767	51	59	59	63	1756	86	56	50	36	1827	49	53	36	47	63	42	52	883	45	39	41	4405	59	45	41	31	41	40	36	889	1795	41	63	1929	55	49	55	60	47	46	47	38	2245
GN05779	286	79	4387	22	1740	1755	39	47	47	51	1744	74	44	38	26	1815	25	45	28	37	51	32	34	871	23	31	29	4393	47	35	33	33	33	30	34	877	1783	29	51	1917	43	31	45	48	37	36	45	30	2233
GN05793	293	86	4394	31	1747	1762	46	54	54	58	1751	81	51	45	33	1822	34	52	35	44	58	39	41	878	30	38	36	4400	54	42	40	40	40	37	41	884	1790	36	58	1924	50	38	52	55	44	43	52	37	2240
GN04014	282	75	4383	18	1736	1751	35	43	43	47	1740	70	40	34	22	1811	21	41	24	33	47	28	30	867	19	27	25	4389	43	31	29	29	29	26	26	873	1779	25	47	1913	39	27	39	44	33	32	39	26	2229
B3	1963	1800	3832	1757	119	1770	1760	1768	1768	1772	129	1751	1765	1759	1749	134	1760	1768	1751	1760	1772	1755	1763	2244	1756	1754	1750	3836	1768	1758	1756	1756	1756	1753	1757	2250	418	1750	1772	476	1764	1760	1766	1769	1760	1759	1768	1753	542
B5	284	77	4395	44	1748	1763	37	11	45	49	1752	72	42	36	36	1823	47	55	38	47	49	42	50	871	43	41	37	4401	41	45	43	43	43	40	44	877	1791	25	49	1925	43	47	43	46	47	46	55	40	2241
B16	278	71	4389	38	1742	1757	9	39	19	43	1746	66	32	8	30	1817	41	49	32	41	41	36	44	865	37	35	31	4395	39	39	37	37	37	34	38	871	1785	21	41	1919	37	41	37	38	41	40	49	34	2235
B65_1	372	165	4451	132	1836	1851	125	133	133	137	1840	160	130	124	124	1911	135	143	126	135	137	130	138	959	131	129	125	4457	133	133	131	131	131	128	132	965	1879	115	137	1967	131	135	131	134	135	134	143	128	2329
HVH 141 (4-5995973)	1944	1781	3827	1738	20	1813	1741	1749	1749	1753	98	1732	1746	1740	1730	177	1741	1749	1732	1741	1753	1736	1744	2225	1737	1735	1731	3831	1749	1739	1737	1737	1737	1734	1738	2231	399	1731	1753	479	1745	1741	1747	1750	1741	1740	1749	1734	593
B37	4608	4429	39	4386	3826	5162	4389	4397	4397	4401	3836	4396	4394	4388	4378	3885	4389	4397	4380	4389	4401	4384	4392	4477	4385	4383	4379	47	4397	4387	4385	4385	4385	4382	4386	4483	3811	4379	4401	3949	4393	4389	4395	4398	4389	4388	4397	4382	4259
B26	1971	1808	5175	1765	1825	34	1768	1776	1776	1780	1829	1759	1773	1767	1757	1834	1768	1776	1759	1768	1780	1763	1771	2268	1764	1762	1758	5179	1776	1766	1764	1764	1764	1761	1765	2274	1878	1758	1780	2182	1772	1768	1774	1777	1768	1767	1776	1761	2256
B22	4605	4424	34	4383	3823	5159	4386	4394	4394	4398	3833	4393	4391	4385	4375	3882	4386	4394	4377	4386	4398	4381	4389	4474	4382	4380	4376	44	4394	4384	4382	4382	4382	4379	4383	4480	3808	4376	4398	3946	4390	4386	4392	4395	4386	4385	4394	4379	4256
B44	1946	1783	3815	1740	110	1757	1743	1751	1751	1755	120	1734	1748	1742	1732	109	1743	1751	1734	1743	1755	1738	1746	2227	1739	1737	1733	3819	1751	1741	1739	1739	1739	1736	1740	2233	409	1733	1755	459	1747	1743	1749	1752	1743	1742	1751	1736	541
B47	284	77	4385	32	1738	1753	37	45	45	49	1742	72	42	36	22	1813	35	39	22	33	49	28	38	869	31	25	27	4391	45	31	27	27	27	26	30	875	1781	27	49	1915	41	35	43	46	33	32	39	22	2231
B48	1953	1790	3836	1747	39	1822	1750	1758	1758	1762	107	1741	1755	1749	1739	186	1750	1758	1741	1750	1762	1744	1753	2234	1746	1744	1740	3840	1757	1748	1746	1746	1746	1743	1747	2240	408	1740	1762	488	1754	1750	1756	1759	1750	1749	1758	1743	602
B51	1966	1803	3835	1760	122	1773	1763	1771	1771	1775	132	1754	1768	1762	1752	137	1763	1771	1754	1763	1775	1758	1766	2247	1759	1757	1753	3839	1771	1761	1759	1759	1759	1756	1760	2253	421	1753	1775	479	1767	1763	1769	1772	1763	1762	1771	1756	545
B54	1957	1794	3826	1751	113	1764	1754	1762	1762	1766	123	1745	1759	1753	1743	128	1754	1762	1745	1754	1766	1749	1757	2238	1750	1748	1744	3830	1762	1752	1750	1750	1750	1747	1751	2244	412	1744	1766	470	1758	1754	1760	1763	1754	1753	1762	1747	536
B58	286	79	4397	46	1750	1765	39	11	47	51	1752	74	44	38	38	1825	49	57	40	49	51	44	52	873	45	43	39	4403	43	47	45	45	45	42	46	879	1793	27	51	1927	45	49	45	48	49	48	57	42	2243
B94	283	76	4394	43	1747	1762	16	44	14	48	1751	71	37	15	35	1822	46	54	37	46	46	41	49	870	42	40	36	4400	44	44	42	42	42	39	43	876	1790	26	46	1924	42	46	42	43	46	45	54	39	2240
JJ1887	276	69	4385	34	1738	1753	29	37	37	41	1742	64	34	28	26	1813	37	45	28	37	41	32	40	845	33	31	27	4391	37	35	33	33	33	30	34	851	1781	19	41	1915	15	37	35	38	37	36	45	30	2231
upec-90	284	77	4385	26	1738	1753	37	45	45	49	1742	72	42	36	24	1813	29	43	26	35	49	30	26	869	25	29	27	4391	45	33	31	31	31	28	32	875	1781	27	49	1915	41	23	43	44	35	34	43	28	2231
URMC_59	286	79	4397	46	1750	1765	37	47	45	51	1754	74	42	36	38	1825	49	57	40	49	23	44	52	873	45	43	39	4403	47	47	45	45	45	42	46	879	1793	29	49	1927	45	49	45	20	49	48	57	42	2243
URMC_56	291	84	4402	51	1755	1770	42	52	50	56	1759	79	47	41	43	1830	54	62	45	54	26	49	57	878	50	48	44	4408	52	52	50	50	50	47	51	884	1798	34	54	1932	50	54	50	23	54	53	62	47	2248
URMC_48	300	93	4411	60	1764	1779	51	61	57	65	1768	88	56	50	52	1839	63	71	54	63	63	58	66	887	59	57	53	4417	61	61	59	59	59	56	60	893	1807	43	61	1941	59	63	59	60	63	62	71	56	2257
URMC_37	297	90	4398	45	1751	1766	50	58	58	62	1755	85	55	49	33	1826	48	54	37	20	62	39	51	882	44	40	40	4404	58	42	42	42	42	39	41	888	1794	40	62	1928	54	48	56	59	44	43	54	39	2244
URMC_31	284	77	4387	44	1744	1759	37	45	45	49	1748	72	42	36	36	1819	47	55	38	47	49	42	50	871	43	41	37	4393	45	45	43	43	43	40	44	877	1787	27	49	1921	43	47	43	46	47	46	55	40	2237
URMC_30	242	119	4409	86	1746	1761	79	87	87	91	1750	24	84	78	78	1821	89	97	80	89	91	84	92	913	85	83	79	4415	87	87	85	85	85	82	86	919	1789	69	91	1935	85	89	85	88	89	88	97	82	2239
URMC_3	246	123	4413	90	1750	1765	83	91	91	95	1754	28	88	82	82	1825	93	101	84	93	95	88	96	917	89	87	83	4419	91	91	89	89	89	86	90	923	1793	73	95	1939	89	93	89	92	93	92	101	86	2243
URMC_25	295	88	4396	43	1749	1764	48	56	56	60	1753	83	53	47	31	1824	46	52	35	18	60	37	49	880	42	38	38	4402	56	40	40	40	40	37	39	886	1792	38	60	1926	52	46	54	57	42	41	52	37	2242
URMC_21	288	81	4399	48	1752	1767	39	49	47	53	1756	76	44	38	40	1827	51	59	42	51	47	46	54	875	47	45	41	4405	49	49	47	47	47	44	48	881	1795	31	51	1929	47	51	47	44	51	50	59	44	2245
URMC_58	291	84	4392	39	1745	1760	44	52	50	56	1749	79	49	43	27	1820	42	48	31	14	56	33	45	876	38	34	34	4398	52	36	36	36	36	33	35	882	1788	34	56	1922	48	42	50	53	38	37	48	33	2238
upec-54	1919	1756	3743	1713	330	1797	1716	1724	1724	1728	340	1707	1721	1715	1705	407	1716	1724	1707	1716	1728	1711	1719	2148	1712	1710	1706	3747	1724	1714	1712	1712	1712	1709	1713	2154	130	1706	1728	709	1720	1716	1722	1725	1716	1715	1724	1709	823
URMC_36	302	95	4403	50	1756	1771	55	63	63	67	1760	90	60	54	38	1831	53	59	42	25	67	42	56	887	49	45	45	4409	61	47	47	47	47	44	46	893	1799	45	67	1933	59	53	61	64	49	48	59	44	2249
URMC_33	297	90	4398	45	1751	1766	50	58	58	62	1755	85	55	49	33	1826	48	54	37	20	62	39	51	882	44	40	40	4404	58	42	42	42	42	39	41	888	1794	40	62	1928	54	48	56	59	44	43	54	39	2244
URMC_32	297	90	4398	45	1751	1766	50	58	58	62	1755	85	55	49	33	1826	48	54	37	20	62	39	51	882	44	40	40	4404	58	42	42	42	42	39	41	888	1794	40	62	1928	54	48	56	59	44	43	54	39	2244
URMC_22	4615	4436	42	4393	3835	5171	4396	4404	4404	4408	3845	4403	4401	4395	4385	3894	4396	4404	4387	4396	4408	4391	4399	4484	4392	4390	4386	56	4404	4394	4392	4392	4392	4389	4393	4490	3818	4386	4408	3956	4400	4396	4402	4405	4396	4395	4404	4389	4268
URMC_191	4992	4839	644	4796	4243	5579	4799	4807	4807	4811	4253	4780	4804	4798	4788	4302	4799	4807	4790	4799	4811	4794	4802	4887	4795	4793	4789	650	4807	4797	4795	4795	4795	4792	4796	4893	4214	4789	4811	4354	4803	4799	4805	4808	4799	4798	4807	4792	4676
URMC_190	302	95	4403	50	1756	1771	55	63	63	67	1760	90	60	54	38	1831	53	59	42	25	67	44	56	887	49	45	45	4409	63	47	47	47	47	44	46	893	1799	45	67	1933	59	53	61	64	49	48	59	44	2249
URMC_19	285	78	4396	45	1749	1764	38	46	46	50	1753	73	43	37	37	1824	48	56	39	48	50	43	51	872	44	42	38	4402	46	46	44	44	44	41	45	878	1792	28	50	1926	44	48	44	47	48	47	56	41	2242
URMC_188	302	95	4403	50	1756	1771	55	63	63	67	1760	90	60	54	38	1831	53	59	42	25	67	44	56	887	49	45	45	4409	63	47	47	47	47	44	46	893	1799	45	67	1933	59	53	61	64	49	48	59	44	2249
URMC_185	295	88	4396	43	1749	1762	48	56	56	60	1753	83	53	47	31	1824	46	52	35	18	60	37	49	880	42	38	38	4402	56	40	40	40	40	37	39	886	1792	38	60	1926	52	46	54	57	42	41	52	37	2242
URMC_179	298	91	4399	46	1752	1767	51	59	59	63	1756	86	56	50	34	1827	49	55	38	33	63	40	52	883	45	41	41	4405	59	43	43	43	43	40	42	889	1795	41	63	1929	55	49	57	60	45	44	55	40	2245
upec-50	290	83	4391	38	1744	1759	43	51	51	55	1748	78	48	42	28	1819	41	45	28	39	55	34	44	875	37	31	33	4397	51	37	33	33	33	32	36	881	1787	33	55	1921	47	41	49	52	39	38	45	30	2237
URMC_170	293	86	4394	41	1747	1762	46	54	54	58	1751	81	51	45	31	1822	44	50	33	42	58	37	47	878	40	36	36	4400	54	40	38	38	38	29	39	884	1790	36	58	1924	50	44	52	55	42	41	50	35	2240
URMC_17	283	76	4392	41	1745	1760	36	44	44	48	1749	71	41	35	33	1820	44	52	35	44	48	39	47	860	40	38	34	4398	44	42	40	40	40	37	41	866	1788	26	48	1922	32	44	42	45	44	43	52	37	2238
URMC_169	381	174	4460	141	1845	1860	132	142	140	146	1849	169	137	131	133	1920	144	152	135	144	144	139	147	968	140	138	134	4466	142	142	140	140	140	137	141	974	1888	124	138	1976	140	144	140	141	144	143	152	137	2338
URMC_23	300	93	4401	48	1754	1769	53	61	61	65	1758	88	58	52	36	1829	51	57	40	23	65	42	54	885	47	43	43	4407	61	45	45	45	45	42	44	891	1797	43	65	1931	57	51	59	62	47	46	57	42	2247
URMC_20	290	83	4401	50	1754	1769	41	51	49	55	1758	78	46	40	42	1829	53	61	44	53	25	48	56	877	49	47	43	4407	51	51	49	49	49	46	50	883	1797	33	53	1931	49	53	49	22	53	52	61	46	2247
URMC_193	239	116	4406	83	1743	1758	76	84	84	88	1747	21	81	75	75	1818	86	94	77	86	88	81	89	910	82	80	76	4412	84	84	82	82	82	79	83	916	1786	66	88	1932	82	86	82	83	86	85	94	79	2236
URMC_184	287	80	4388	35	1741	1756	40	48	48	52	1745	75	45	39	25	1816	38	42	25	36	52	31	41	872	34	28	30	4394	48	34	30	30	30	29	33	878	1784	30	52	1918	44	38	46	47	36	35	42	27	2234
URMC_183	4608	4429	37	4386	3828	5164	4389	4397	4397	4401	3838	4396	4394	4388	4378	3887	4389	4397	4380	4389	4401	4384	4392	4477	4385	4383	4379	51	4397	4387	4385	4385	4385	4382	4386	4483	3811	4379	4401	3949	4393	4389	4395	4398	4389	4388	4397	4382	4261
URMC_180	323	116	4434	83	1787	1802	72	84	80	88	1791	111	69	71	75	1862	86	94	77	86	86	81	89	910	82	80	76	4440	84	84	82	82	82	79	83	916	1830	66	86	1964	82	86	82	83	86	85	94	79	2280
URMC_178	296	89	4407	56	1760	1775	47	57	55	61	1764	84	52	46	48	1835	59	67	50	59	31	54	62	883	55	53	49	4413	57	57	55	55	55	52	56	889	1803	39	59	1937	55	59	55	28	59	58	67	52	2253
upec-29	4615	4436	48	4393	3833	5169	4396	4404	4404	4408	3843	4403	4401	4395	4385	3892	4396	4404	4387	4396	4408	4391	4399	4486	4390	4390	4386	56	4404	4394	4392	4392	4392	4389	4393	4492	3818	4386	4406	3956	4400	4396	4402	4405	4396	4395	4404	4389	4266
URMC_171	296	89	4397	44	1750	1765	49	57	57	61	1754	84	54	48	32	1825	47	53	36	19	61	38	50	881	43	39	39	4403	57	41	41	41	41	38	40	887	1793	39	61	1927	53	47	55	58	43	42	53	38	2243
URMC_166	243	120	4410	87	1747	1762	80	88	88	92	1751	25	85	79	79	1822	90	98	81	90	92	85	93	914	86	84	80	4416	88	88	86	86	86	83	87	920	1790	70	92	1936	86	90	86	89	90	89	98	83	2240
URMC_164	290	83	4401	50	1754	1769	41	51	49	54	1758	78	46	40	42	1829	53	61	44	53	53	48	56	877	49	47	43	4407	51	51	49	49	49	46	50	883	1797	33	51	1931	49	53	49	50	53	52	61	46	2247
URMC_161	235	112	4402	79	1739	1754	72	80	80	84	1743	17	77	71	71	1814	82	90	73	82	84	77	85	906	78	76	72	4408	80	80	78	78	78	75	79	912	1782	62	84	1928	78	82	78	81	82	81	90	75	2232
URMC_14	300	93	4401	48	1754	1769	53	61	61	65	1758	88	58	52	36	1829	51	57	40	35	65	42	54	885	47	43	43	4407	61	45	45	45	45	42	44	891	1797	43	65	1931	57	51	59	62	47	46	57	42	2247
URMC_121	303	96	4404	51	1757	1772	56	64	64	68	1761	91	61	55	39	1832	54	60	43	38	68	45	57	888	50	46	46	4410	64	48	48	48	48	45	47	894	1800	46	68	1934	60	54	62	65	50	49	60	45	2250
URMC_168	249	126	4416	93	1753	1768	86	94	94	98	1757	31	91	85	85	1828	96	104	87	96	98	91	99	920	92	90	86	4422	94	94	92	92	92	89	93	926	1796	76	98	1942	92	96	92	95	96	95	104	89	2246
URMC_148	298	91	4399	46	1752	1767	51	59	59	63	1756	86	56	50	34	1827	49	55	38	21	63	40	52	883	45	41	41	4405	59	43	43	43	43	40	42	889	1795	41	63	1929	55	49	57	60	45	44	55	40	2245
URMC_143	250	127	4417	94	1754	1769	87	95	95	99	1758	32	92	86	86	1829	97	105	88	97	99	92	100	921	93	91	87	4423	95	95	93	93	93	90	94	927	1797	77	99	1943	93	97	93	96	97	96	105	90	2247
URMC_141	298	91	4399	46	1752	1767	51	59	59	63	1756	86	56	50	34	1827	49	55	38	21	63	40	52	883	45	41	41	4405	59	43	43	43	43	40	42	889	1795	41	63	1929	55	49	57	60	45	44	55	40	2245
upec-281	290	83	4391	26	1744	1759	43	51	51	55	1748	78	48	42	30	1819	29	49	32	41	55	36	38	875	27	35	33	4397	51	39	37	37	37	34	38	881	1787	33	55	1921	47	35	49	52	41	40	49	34	2237
URMC_114	299	92	4400	47	1753	1768	52	60	60	64	1757	87	57	51	35	1828	50	56	39	22	64	41	53	884	46	42	42	4406	60	44	44	44	44	41	43	890	1796	42	64	1930	56	50	58	61	46	45	56	41	2246
URMC_10	284	77	4393	42	1746	1761	37	45	45	49	1750	72	42	36	34	1821	45	53	36	45	49	40	48	853	41	39	35	4399	45	43	41	41	41	38	42	859	1789	27	49	1923	23	45	43	46	45	44	53	38	2239
URMC_163	313	106	4414	61	1767	1782	66	74	72	78	1771	101	71	65	49	1842	64	70	53	36	78	55	67	898	60	56	56	4420	74	58	58	58	58	55	57	904	1810	56	78	1944	70	64	72	75	60	59	70	55	2260
URMC_160	244	121	4411	88	1748	1763	81	89	89	93	1752	26	86	80	80	1823	91	99	82	91	93	86	94	915	87	85	81	4417	89	89	87	87	87	84	88	921	1791	71	93	1937	87	91	87	90	91	90	99	84	2241
URMC_16	4629	4450	30	4405	3849	5185	4410	4418	4418	4422	3859	4417	4415	4409	4399	3908	4410	4418	4401	4410	4422	4405	4413	4498	4406	4402	4400	70	4418	4408	4406	4406	4406	4403	4407	4504	3832	4400	4422	3970	4414	4410	4416	4419	4410	4409	4418	4403	4282
URMC_153	302	95	4403	50	1756	1771	55	63	63	67	1760	90	60	54	38	1831	53	59	42	25	67	44	56	887	49	45	45	4409	63	47	47	47	47	44	46	893	1799	45	67	1933	59	53	61	64	49	48	59	44	2249
URMC_144	288	81	4399	48	1752	1767	39	49	47	53	1756	76	44	38	40	1827	51	59	42	51	51	46	54	875	47	45	41	4405	49	49	47	47	47	44	48	881	1795	31	45	1929	47	51	47	48	51	50	59	44	2245
URMC_119	299	92	4400	47	1753	1768	52	60	60	64	1757	87	57	51	35	1828	50	56	39	22	64	41	53	884	46	42	42	4406	60	44	44	44	44	41	43	890	1796	42	64	1930	56	50	58	61	46	45	56	41	2246
URMC_105	289	82	4390	23	1743	1758	42	50	50	54	1747	77	47	41	29	1818	28	48	31	40	54	35	37	874	26	34	32	4396	50	38	36	36	36	33	37	880	1786	32	54	1920	46	34	48	51	40	39	48	33	2236
URMC_118	255	132	4422	99	1759	1774	92	100	100	104	1763	39	97	91	91	1834	102	110	93	102	104	97	105	926	98	96	92	4428	100	100	98	98	98	95	99	932	1802	82	104	1948	98	102	98	99	102	101	110	95	2252
upec-271	4612	4433	13	4390	3832	5168	4393	4401	4401	4405	3842	4400	4398	4392	4382	3891	4393	4401	4384	4393	4405	4388	4396	4481	4389	4385	4383	53	4401	4391	4389	4389	4389	4386	4390	4487	3815	4383	4405	3953	4397	4393	4399	4402	4393	4392	4401	4386	4265
URMC_120	297	90	4398	45	1751	1766	50	58	58	62	1755	85	55	49	33	1826	48	54	37	20	62	39	51	882	44	40	40	4404	58	42	42	42	42	39	41	888	1794	40	62	1928	54	48	56	59	44	43	54	39	2244
URMC_142	285	78	4396	45	1749	1764	38	46	46	50	1753	73	43	37	37	1824	48	56	39	48	50	43	51	872	44	42	38	4402	46	46	44	44	44	41	45	878	1792	28	50	1926	44	48	44	47	48	47	56	41	2242
URMC_117	299	92	4400	47	1753	1768	52	60	60	64	1757	87	57	51	35	1828	50	56	39	22	64	41	53	884	46	42	42	4406	60	44	44	44	44	41	43	890	1796	42	64	1930	56	50	58	61	46	45	56	41	2246
URMC_127	299	92	4400	47	1753	1768	52	60	60	64	1757	87	57	51	35	1828	50	56	39	22	64	41	53	884	46	42	42	4406	60	44	44	44	44	41	43	890	1796	42	64	1930	56	50	58	61	46	45	56	41	2246
URMC_124	292	85	4393	28	1746	1761	45	53	53	57	1750	80	50	44	32	1821	31	51	34	43	57	38	40	877	29	37	35	4399	53	41	39	39	39	36	40	883	1789	35	57	1923	49	37	51	54	43	42	51	36	2239
URMC_123	289	84	4402	51	1755	1770	44	52	52	56	1759	77	49	43	43	1830	54	62	45	54	56	49	57	878	50	48	44	4408	52	52	50	50	50	47	51	884	1798	34	56	1932	50	54	50	53	54	53	62	47	2248
URMC_122	290	83	4391	38	1744	1759	43	51	51	55	1748	78	48	42	26	1819	41	47	30	13	55	32	44	875	37	33	33	4397	51	35	35	35	35	32	34	881	1787	33	55	1921	47	41	49	52	37	36	47	32	2237
URMC_137	295	88	4406	55	1759	1774	46	56	54	58	1763	83	51	45	47	1834	58	66	49	58	30	53	61	882	54	52	48	4412	56	56	54	54	54	51	55	888	1802	38	58	1936	54	58	54	27	58	57	66	51	2252
URMC_115	296	89	4407	56	1760	1775	47	57	55	61	1764	84	52	46	48	1835	59	67	50	59	55	54	62	883	55	53	49	4413	57	57	55	55	55	52	56	889	1803	39	59	1937	55	59	55	52	59	58	67	52	2253
NUBRI-E	284	77	4395	44	1748	1763	35	45	43	49	1752	72	40	34	36	1823	47	55	38	47	47	42	50	871	43	41	37	4401	45	45	43	43	43	40	44	877	1791	27	41	1925	43	47	43	44	47	46	55	40	2241
upec-259	282	75	4383	30	1736	1751	35	43	43	47	1740	70	40	34	14	1811	33	39	22	29	47	22	36	867	29	25	25	4389	43	25	27	27	27	24	24	873	1779	25	47	1913	39	33	41	44	27	26	39	24	2229
E-7	406	279	4569	250	1910	1925	243	251	251	255	1914	188	248	242	242	1985	253	261	244	253	255	248	256	1077	249	247	243	4575	251	251	249	249	249	246	250	1083	1953	233	255	2099	249	253	249	252	253	252	261	246	2403
CM31	2144	1969	3959	1926	482	2173	1929	1937	1937	1941	492	1932	1934	1928	1918	537	1929	1937	1920	1929	1941	1924	1932	2413	1925	1923	1919	3965	1937	1927	1925	1925	1925	1922	1926	2419	754	1919	1941	131	1933	1929	1935	1938	1929	1928	1937	1922	953
UPEC119	232	109	4399	76	1736	1751	69	77	77	81	1740	14	74	68	68	1811	79	87	70	79	81	74	82	903	75	73	69	4405	77	77	75	75	75	72	76	909	1779	59	81	1925	75	79	75	78	79	78	87	72	2229
4602	288	81	4389	36	1742	1757	41	49	49	53	1746	76	46	40	28	1817	39	47	30	39	53	33	42	873	35	33	31	4395	48	37	35	35	35	32	36	879	1785	31	53	1919	45	39	47	50	39	38	47	32	2235
EC101	4666	4487	69	4444	3886	5222	4447	4455	4455	4459	3896	4454	4452	4446	4436	3945	4447	4455	4438	4447	4459	4442	4450	4535	4443	4439	4437	109	4455	4445	4443	4443	4443	4440	4444	4541	3869	4437	4459	4007	4451	4447	4453	4456	4447	4446	4455	4440	4319
11	387	180	4466	147	1851	1866	140	148	148	152	1855	175	145	139	139	1926	150	158	141	150	152	145	153	974	146	144	140	4472	148	148	146	146	146	143	147	980	1894	130	152	1982	146	150	146	149	150	149	158	143	2344
5823	300	93	4411	60	1764	1779	53	53	61	65	1768	88	58	52	52	1839	63	71	54	63	65	58	66	887	59	57	53	4417	57	61	59	59	59	56	60	893	1807	41	65	1941	59	63	59	62	63	62	71	56	2257
M072	425	220	4527	175	1881	1896	180	188	188	192	1885	215	185	179	163	1956	178	184	167	162	192	169	181	1012	174	170	170	4533	188	172	172	172	172	169	171	1018	1924	170	192	2058	184	178	186	189	174	173	184	169	2374
ECO8	291	84	4392	39	1745	1760	44	52	52	56	1749	79	49	43	27	1820	42	48	31	14	56	33	45	876	38	34	34	4398	52	36	36	36	36	33	35	882	1788	34	56	1922	48	42	50	53	38	37	48	33	2238
B56	232	109	4399	76	1736	1751	69	77	77	81	1740	14	74	68	68	1811	79	87	70	79	81	74	82	903	75	73	69	4405	77	77	75	75	75	72	76	909	1779	59	81	1925	75	79	75	78	79	78	87	72	2229
upec-212	288	81	4389	36	1742	1757	41	49	49	53	1746	76	46	40	26	1817	39	45	28	37	53	32	42	873	35	31	31	4395	49	35	33	33	33	30	34	879	1785	31	53	1919	45	39	47	50	37	36	45	30	2235
C110	283	76	4384	21	1737	1752	36	44	44	48	1741	71	41	35	23	1812	24	42	25	34	48	29	31	868	20	28	26	4390	44	32	30	30	30	27	31	874	1780	26	48	1914	40	28	42	45	34	33	42	27	2230
C113	1958	1795	3841	1752	40	1827	1755	1763	1763	1767	112	1746	1760	1754	1744	191	1755	1763	1746	1755	1767	1750	1758	2239	1751	1749	1745	3843	1763	1753	1751	1751	1751	1748	1752	2245	413	1745	1767	493	1759	1755	1761	1764	1755	1754	1763	1748	607
B108	1945	1782	3828	1739	57	1814	1742	1750	1750	1754	99	1733	1747	1741	1731	178	1742	1750	1733	1742	1754	1737	1745	2226	1738	1736	1732	3832	1750	1740	1738	1738	1738	1735	1739	2232	400	1732	1754	480	1746	1742	1748	1751	1742	1741	1750	1735	594
B97	229	106	4396	73	1733	1748	66	74	74	78	1737	11	71	65	65	1808	76	84	67	76	78	71	79	900	72	70	66	4402	74	74	72	72	72	69	73	906	1776	56	78	1922	72	76	72	75	76	75	84	69	2226
B60	229	114	4404	81	1741	1756	74	82	82	86	1745	25	79	73	73	1816	84	92	75	84	86	79	87	908	80	78	74	4410	82	82	80	80	80	77	81	914	1784	64	86	1930	80	84	80	83	84	83	92	77	2234
B65_2	241	118	4408	85	1745	1760	78	86	86	90	1749	23	83	77	77	1820	88	96	79	88	90	83	91	912	84	82	78	4414	86	86	84	84	84	81	85	918	1788	68	90	1934	84	88	84	87	88	87	96	81	2238
B69	277	70	4388	37	1741	1756	28	38	36	42	1745	65	33	27	29	1816	40	48	31	40	36	35	43	864	36	34	30	4394	38	38	36	36	36	33	37	870	1784	20	40	1918	36	40	36	33	40	39	48	33	2234
B88	287	80	4388	23	1741	1756	40	48	48	52	1745	75	45	39	27	1816	26	46	29	38	52	33	35	872	24	32	30	4394	48	36	34	34	34	31	35	878	1784	30	52	1918	44	32	46	49	38	37	46	31	2234
upec-220	285	78	4386	21	1739	1754	38	46	46	50	1743	73	43	37	25	1814	24	44	27	36	50	31	33	870	22	30	28	4392	46	34	32	32	32	29	33	876	1782	28	50	1916	42	30	44	47	36	35	44	29	2232
upec-177	279	72	4380	27	1733	1748	32	40	40	44	1737	67	37	31	17	1808	30	36	19	28	44	23	33	864	26	22	22	4386	40	26	24	24	24	21	25	870	1776	22	44	1910	36	30	38	41	28	27	36	21	2226
81009	283	76	4384	31	1737	1752	36	44	44	48	1741	71	41	35	19	1812	34	40	23	6	48	25	37	868	30	26	26	4390	44	28	28	28	28	25	27	874	1780	26	48	1914	40	34	42	45	30	29	40	25	2230
upec-176	281	74	4392	41	1745	1760	32	42	40	46	1749	69	37	31	33	1820	44	52	35	44	44	39	47	868	40	38	34	4398	42	42	40	40	40	37	41	874	1788	24	36	1922	40	44	40	39	44	43	52	37	2238
upec-162	282	75	4383	30	1736	1751	35	43	43	47	1740	70	40	34	20	1811	33	39	22	31	47	26	36	867	29	25	25	4389	43	29	27	27	27	18	28	873	1779	25	47	1913	39	33	41	44	31	30	39	24	2229
upec-159	287	80	4388	35	1741	1756	40	48	48	52	1745	75	45	39	25	1816	38	44	27	36	52	31	41	872	34	30	30	4394	48	34	32	32	32	29	33	878	1784	30	52	1918	44	38	46	49	36	35	44	29	2234
upec-15	288	81	4389	36	1742	1757	41	49	49	53	1746	76	46	40	26	1817	39	43	26	37	53	32	42	873	35	29	31	4395	49	35	31	31	31	30	34	879	1785	31	53	1919	45	39	47	50	37	36	43	28	2235
upec-148	289	82	4398	47	1751	1766	42	50	50	54	1755	77	47	41	39	1826	50	58	41	50	54	45	53	858	46	44	40	4404	50	48	46	46	46	43	47	864	1794	32	54	1928	30	50	48	51	50	49	58	43	2244
upec-143	285	78	4396	45	1749	1764	38	46	46	50	1753	73	43	37	37	1824	48	56	39	48	50	43	51	872	44	42	38	4402	46	46	44	44	44	41	45	878	1792	28	50	1926	44	48	44	47	48	47	56	41	2242
upec-142	389	182	4466	149	1853	1868	142	150	150	154	1857	177	147	141	141	1928	152	160	143	152	154	147	155	974	148	146	142	4472	150	150	148	148	148	145	149	980	1896	132	154	1984	148	152	148	151	152	151	160	145	2346
upec-134	5228	5076	846	5033	4488	5824	5036	5044	5044	5048	4498	5016	5041	5035	5025	4547	5036	5044	5027	5036	5048	5031	5039	5124	5032	5030	5026	860	5044	5034	5032	5032	5032	5029	5033	5130	4442	5026	5048	4525	5040	5036	5042	5045	5036	5035	5044	5029	4921
upec-125	283	76	4384	31	1737	1752	36	44	44	48	1741	71	41	35	17	1812	34	40	23	30	48	21	37	868	30	26	26	4390	44	24	28	28	28	25	25	874	1780	26	48	1914	40	34	42	45	28	25	40	25	2230
upec-108	285	78	4386	23	1739	1754	38	46	46	50	1743	73	43	37	25	1814	26	44	27	36	50	31	33	870	22	30	28	4392	46	34	32	32	32	29	33	876	1782	28	50	1916	42	30	44	47	36	35	44	29	2232
4/0	283	76	4394	43	1747	1762	34	44	42	48	1751	71	39	33	35	1822	46	54	37	46	42	41	49	870	42	40	36	4400	44	44	42	42	42	39	43	876	1790	26	46	1924	42	46	42	39	46	45	54	39	2240
NA097	282	75	4393	42	1746	1761	35	43	43	47	1750	70	40	34	34	1821	45	53	36	45	47	40	48	869	41	39	35	4399	43	43	41	41	41	38	42	875	1789	25	47	1923	41	45	41	44	45	44	53	38	2239
CR48	1964	1801	3833	1758	120	1771	1761	1769	1769	1773	130	1752	1766	1760	1750	135	1761	1769	1752	1761	1773	1756	1764	2245	1757	1755	1751	3837	1769	1759	1757	1757	1757	1754	1758	2251	419	1751	1773	477	1765	1761	1767	1770	1761	1760	1769	1754	543
852	274	67	4385	34	1738	1753	27	35	35	39	1742	62	32	26	26	1813	37	45	28	37	39	32	40	861	33	31	27	4391	35	35	33	33	33	30	34	867	1781	17	39	1915	33	37	33	36	37	36	45	30	2231
972	279	72	4380	27	1733	1748	32	40	40	44	1737	67	37	31	17	1808	30	34	17	28	44	23	33	864	26	20	22	4386	40	26	22	22	22	21	25	870	1776	22	44	1910	36	30	38	39	28	27	34	19	2226
1402	272	65	4383	32	1736	1751	25	31	33	37	1740	60	30	24	24	1811	35	43	26	35	37	30	38	859	31	29	25	4389	31	33	31	31	31	28	32	865	1779	13	37	1913	31	35	31	34	35	34	43	28	2229
1369	281	74	4392	41	1745	1760	34	40	42	46	1749	69	39	33	33	1820	44	52	35	44	46	39	47	868	40	38	34	4398	40	42	40	40	40	37	41	874	1788	22	46	1922	40	44	40	43	44	43	52	37	2238
1380	285	78	4396	45	1749	1764	38	26	46	50	1753	73	43	37	37	1824	48	56	39	48	50	43	51	872	44	42	38	4402	42	46	44	44	44	41	45	878	1792	26	50	1926	44	48	44	47	48	47	56	41	2242
1366	1946	1783	3815	1740	102	1753	1743	1751	1751	1755	112	1734	1748	1742	1732	117	1743	1751	1734	1743	1755	1738	1746	2227	1739	1737	1733	3819	1751	1741	1739	1739	1739	1736	1740	2233	401	1733	1755	459	1747	1743	1749	1752	1743	1742	1751	1736	525
1389	282	75	4393	42	1746	1761	35	43	43	47	1750	70	40	34	34	1821	45	53	36	45	47	40	48	869	41	39	35	4399	43	43	41	41	41	38	42	875	1789	25	47	1923	41	45	41	44	45	44	53	38	2239
3140	281	74	4382	29	1735	1750	34	42	42	46	1739	69	39	33	19	1810	32	38	21	30	46	25	35	866	28	24	24	4388	42	28	26	26	26	17	27	872	1778	24	46	1912	38	32	40	43	30	29	38	23	2228
2/0	286	79	4397	46	1750	1765	39	27	47	51	1754	74	44	38	38	1825	49	57	40	49	51	44	52	873	45	43	39	4403	43	47	45	45	45	42	46	879	1793	27	51	1927	45	49	45	48	49	48	57	42	2243
3019	1948	1785	3831	1742	24	1817	1745	1753	1753	1757	102	1736	1750	1744	1734	181	1745	1753	1736	1745	1757	1740	1748	2229	1741	1739	1735	3835	1753	1743	1741	1741	1741	1738	1742	2235	403	1735	1757	483	1749	1745	1751	1754	1745	1744	1753	1738	597
2999	1955	1792	3826	1749	111	1813	1752	1760	1760	1764	121	1743	1757	1751	1741	178	1752	1760	1743	1752	1764	1747	1755	2236	1748	1746	1742	3832	1760	1749	1748	1748	1748	1745	1749	2242	410	1742	1764	480	1756	1752	1758	1761	1752	1750	1760	1745	594
3020	286	79	4387	34	1740	1755	39	47	47	51	1742	74	44	38	24	1815	37	41	24	35	51	30	40	871	33	27	29	4393	47	33	29	29	29	28	32	877	1783	29	51	1917	43	37	45	48	35	34	41	26	2233
3134	282	75	4393	42	1746	1761	35	43	43	47	1750	70	40	34	34	1821	45	53	36	45	47	40	48	869	41	39	35	4399	43	43	41	41	41	38	42	875	1789	25	47	1923	41	45	41	44	45	44	53	38	2239
B150	280	73	4391	40	1744	1759	13	41	11	45	1748	68	34	12	32	1819	43	51	34	43	43	38	46	867	39	37	33	4397	41	41	39	39	39	36	40	873	1787	23	43	1921	39	43	39	40	43	42	51	36	2237
109497	292	85	4391	34	1746	1761	45	53	53	57	1750	80	50	44	32	1821	37	51	34	43	57	38	34	877	33	37	35	4397	53	41	39	39	39	36	40	883	1789	35	57	1923	49	31	51	54	43	42	51	36	2239
105454	278	71	4389	38	1742	1757	29	39	37	43	1746	66	34	28	30	1817	41	49	32	41	41	36	44	865	37	35	31	4395	39	39	37	37	37	34	38	871	1785	21	27	1919	37	41	37	38	41	40	49	34	2235
LF236	276	69	4387	36	1740	1755	29	33	37	41	1744	64	34	28	28	1815	39	47	30	39	41	34	42	863	35	33	29	4393	33	37	35	35	35	32	36	869	1783	17	41	1917	35	39	35	38	39	38	47	32	2233
J09	5229	5077	847	5034	4489	5825	5037	5043	5045	5049	4499	5017	5042	5036	5026	4548	5037	5045	5028	5037	5049	5032	5040	5125	5033	5031	5027	861	5045	5035	5033	5033	5033	5030	5034	5131	4443	5027	5049	4526	5041	5037	5043	5046	5037	5036	5045	5030	4922
U12	1941	1778	3810	1735	97	1748	1738	1746	1746	1750	107	1729	1743	1737	1727	112	1738	1746	1729	1738	1750	1733	1741	2222	1734	1732	1728	3814	1746	1736	1734	1734	1734	1731	1735	2228	396	1728	1750	454	1742	1738	1744	1747	1738	1737	1746	1731	528
SA186	2158	1983	3973	1940	496	2187	1943	1951	1951	1955	506	1946	1948	1942	1932	551	1943	1951	1934	1943	1955	1938	1946	2427	1939	1937	1933	3979	1951	1941	1939	1939	1939	1936	1940	2433	768	1933	1955	53	1947	1943	1949	1952	1943	1942	1951	1936	967
U44	290	83	4400	50	1754	1767	41	51	49	55	1758	78	46	40	42	1829	53	61	44	53	53	48	56	877	49	47	43	4406	51	51	49	49	49	46	50	883	1797	33	53	1931	49	53	49	50	53	52	61	46	2247
U5	1978	1815	3847	1772	134	1785	1775	1783	1783	1787	144	1766	1780	1774	1764	149	1775	1783	1766	1775	1787	1770	1778	2259	1771	1769	1765	3851	1783	1773	1771	1771	1771	1768	1772	2265	433	1765	1787	491	1779	1775	1781	1784	1775	1774	1783	1768	565
U2	284	77	4395	44	1748	1763	37	45	45	19	1752	72	42	36	36	1823	47	55	38	47	49	42	50	871	43	41	37	4401	45	45	43	43	43	40	44	877	1791	27	49	1925	43	47	43	46	47	46	55	40	2241
U80	4609	4430	36	4387	3829	5165	4390	4398	4398	4402	3839	4397	4395	4389	4379	3888	4390	4398	4381	4390	4402	4385	4393	4478	4386	4384	4380	50	4398	4388	4386	4386	4386	4383	4387	4484	3812	4380	4402	3950	4394	4390	4396	4399	4390	4389	4398	4383	4262
U92	313	106	4386	63	1737	1752	66	74	74	78	1741	101	71	65	55	1812	66	74	57	66	78	61	69	896	62	60	56	4390	74	64	62	62	62	59	63	902	1782	56	78	1916	70	66	72	75	66	65	74	59	2230
WCE208	289	82	4390	27	1743	1758	42	50	50	54	1747	77	47	41	29	1818	30	48	31	40	54	35	37	874	26	34	32	4396	50	38	36	36	36	31	37	880	1786	32	54	1920	46	34	48	51	40	39	48	33	2236
U79	281	74	4392	41	1745	1760	34	8	42	46	1749	69	39	33	33	1820	44	52	35	44	46	39	47	868	40	38	34	4398	38	42	40	40	40	37	41	874	1788	22	46	1922	40	44	40	43	44	43	52	37	2238
1019	279	72	4380	21	1733	1748	32	40	40	44	1737	67	37	31	19	1808	24	38	21	30	44	25	27	864	20	24	22	4386	40	28	26	26	26	23	27	870	1776	22	44	1910	36	24	38	39	30	29	38	23	2226
1039	280	73	4391	40	1744	1759	33	41	41	45	1748	68	38	32	32	1819	43	51	34	43	45	38	46	867	39	37	33	4397	41	41	39	39	39	36	40	873	1787	23	45	1921	39	43	39	42	43	42	51	36	2237
1011	1943	1780	3826	1737	19	1812	1738	1748	1746	1752	97	1731	1745	1737	1729	176	1740	1748	1731	1740	1752	1735	1743	2224	1736	1734	1730	3830	1748	1738	1736	1736	1736	1733	1737	2230	398	1730	1752	478	1744	1740	1746	1749	1740	1739	1748	1733	592
EcPF18	293	86	4394	29	1747	1762	46	54	54	58	1751	81	51	45	33	1822	32	52	35	44	58	39	41	878	30	38	36	4400	54	42	40	40	40	37	41	884	1790	36	58	1924	50	38	52	55	44	43	52	37	2240
1087	393	186	4466	143	1817	1832	146	154	154	158	1821	181	151	145	135	1892	146	154	137	146	158	141	149	976	142	140	136	4470	154	144	142	142	142	139	143	982	1862	136	158	1996	150	146	152	155	146	145	154	139	2310
1223	283	76	4384	21	1737	1752	36	44	44	48	1741	71	41	35	23	1812	24	42	25	34	48	29	31	868	20	28	26	4390	44	32	30	30	30	27	31	874	1780	26	48	1914	40	28	42	45	34	33	42	27	2230
1351	1966	1803	3835	1760	122	1773	1763	1771	1771	1775	132	1754	1768	1762	1752	137	1763	1771	1754	1763	1775	1758	1766	2247	1759	1757	1753	3839	1771	1761	1759	1759	1759	1756	1760	2253	421	1753	1775	479	1767	1763	1769	1772	1763	1762	1771	1756	545
10394 / CCUG 62462	311	102	4383	61	1735	1750	64	72	72	76	1739	99	69	63	53	1810	64	72	55	64	76	59	67	894	60	58	54	4387	72	62	60	60	60	57	61	900	1780	54	76	1914	68	64	70	73	64	63	72	57	2228
UR40	294	87	4405	54	1758	1773	45	55	53	59	1762	82	50	44	46	1833	57	65	48	57	57	52	60	881	53	51	47	4411	55	55	53	53	53	50	54	887	1801	37	57	1935	53	57	53	54	57	56	65	50	2251
12.1a	4519	4352	268	4309	3625	4955	4312	4320	4320	4324	3629	4307	4317	4311	4301	3684	4312	4320	4303	4312	4324	4307	4315	4400	4308	4306	4302	272	4320	4310	4308	4308	4308	4305	4309	4406	3610	4302	4324	3968	4316	4312	4318	4321	4312	4311	4320	4305	4058
12.4r	4518	4351	267	4308	3624	4954	4311	4319	4319	4323	3628	4306	4316	4310	4300	3683	4311	4319	4302	4311	4323	4306	4314	4399	4307	4305	4301	271	4319	4309	4307	4307	4307	4304	4308	4405	3609	4301	4323	3967	4315	4311	4317	4320	4311	4310	4319	4304	4057
12.3r	4517	4350	266	4307	3623	4953	4310	4318	4318	4322	3627	4305	4315	4309	4299	3682	4310	4318	4301	4310	4322	4305	4313	4398	4306	4304	4300	270	4318	4308	4306	4306	4306	4303	4307	4404	3608	4300	4322	3966	4314	4310	4316	4319	4310	4309	4318	4303	4056
CoR-19	5230	5078	848	5035	4490	5826	5038	5046	5046	5050	4500	5018	5043	5037	5027	4549	5038	5046	5029	5038	5050	5033	5041	5126	5034	5032	5028	862	5046	5036	5034	5034	5034	5031	5035	5132	4444	5028	5050	4527	5042	5038	5044	5047	5038	5037	5046	5031	4923
NA101	282	75	4393	42	1746	1761	35	43	43	47	1750	70	40	34	34	1821	45	53	36	45	47	40	48	869	41	39	35	4399	43	43	41	41	41	38	42	875	1789	25	47	1923	41	45	41	44	45	44	53	38	2239
upec-97	288	81	4389	30	1742	1757	41	49	49	53	1746	76	46	40	28	1817	33	47	30	39	53	34	30	873	29	33	31	4395	49	37	35	35	35	32	36	879	1785	31	53	1919	45	23	47	50	39	38	47	32	2235
ECPUTH01	248	125	4415	92	1752	1767	85	93	93	97	1756	30	90	84	84	1827	95	103	86	95	97	90	98	919	91	89	85	4421	93	93	91	91	91	88	92	925	1795	75	97	1941	91	95	91	94	95	94	103	88	2245
ECPUTH02	248	125	4415	92	1752	1767	85	93	93	97	1756	30	90	84	84	1827	95	103	86	95	97	90	98	919	91	89	85	4421	93	93	91	91	91	88	92	925	1795	75	97	1941	91	95	91	94	95	94	103	88	2245
ECPUTH04	4613	4434	40	4391	3833	5169	4394	4402	4402	4406	3843	4401	4399	4393	4383	3892	4394	4402	4385	4394	4406	4389	4397	4482	4390	4388	4384	54	4402	4392	4390	4390	4390	4387	4391	4488	3816	4384	4406	3954	4398	4394	4400	4403	4394	4393	4402	4387	4266
ECPUTH09	4613	4434	32	4391	3833	5169	4394	4402	4402	4406	3843	4401	4399	4393	4383	3892	4394	4402	4385	4394	4406	4389	4397	4482	4390	4388	4384	56	4402	4392	4390	4390	4390	4387	4391	4488	3816	4384	4406	3954	4398	4394	4400	4403	4394	4393	4402	4387	4266
ST-131:E021	376	169	4455	136	1840	1855	129	137	137	141	1844	164	134	128	128	1915	139	147	130	139	141	134	142	963	135	133	129	4461	137	137	135	135	135	132	136	969	1883	119	141	1971	135	139	135	138	139	138	147	132	2333
Ec-HUCA 7	254	131	4421	98	1758	1773	91	99	99	103	1762	36	96	90	90	1833	101	109	92	101	103	94	104	925	97	95	91	4427	97	99	97	97	97	94	98	931	1801	81	103	1947	97	101	97	100	101	100	109	94	2251
Ec-HUCA 5	247	124	4414	91	1751	1766	84	92	92	96	1755	29	89	83	83	1826	94	102	85	94	96	87	97	918	90	88	84	4420	90	92	90	90	90	87	91	924	1794	74	96	1940	90	94	90	93	94	93	102	87	2244
Ec-HUCA 6	254	131	4421	98	1758	1773	91	99	99	103	1762	36	96	90	90	1833	101	109	92	101	103	94	104	925	97	95	91	4427	97	99	97	97	97	94	98	931	1801	81	103	1947	97	101	97	100	101	100	109	94	2251
751	247	124	4414	91	1751	1766	84	92	92	96	1755	29	89	83	83	1826	94	102	85	94	96	89	97	918	90	88	84	4420	92	92	90	90	90	87	91	924	1794	74	96	1940	90	94	90	93	94	93	102	87	2244
LMR3150	236	113	4403	80	1740	1755	73	81	81	85	1744	18	78	72	72	1815	83	91	74	83	85	78	86	907	79	77	73	4409	81	81	79	79	79	76	80	913	1783	63	85	1929	79	83	79	82	83	82	91	76	2233
upec-88	4613	4434	14	4391	3833	5169	4394	4402	4402	4406	3843	4401	4399	4393	4383	3892	4394	4402	4385	4394	4406	4387	4397	4482	4390	4386	4384	54	4400	4392	4390	4390	4390	4387	4391	4488	3816	4384	4406	3954	4398	4394	4400	4403	4394	4393	4402	4387	4266
94427	245	122	4412	89	1749	1764	82	90	90	94	1753	27	87	81	81	1824	92	100	83	92	94	87	95	916	88	86	82	4418	90	90	88	88	88	85	89	922	1792	72	94	1938	88	92	88	91	92	91	100	85	2242
ZRUEC11	282	75	4393	42	1746	1761	35	41	43	47	1750	70	40	34	34	1821	45	53	36	45	47	40	48	869	41	39	35	4399	41	43	41	41	41	38	42	875	1789	23	47	1923	41	45	41	44	45	44	53	38	2239
UMB1161	279	72	4380	27	1733	1748	32	40	40	44	1737	67	37	31	17	1808	30	36	19	28	44	23	33	864	26	22	22	4386	40	26	24	24	24	15	25	870	1776	22	44	1910	36	30	38	41	28	27	36	21	2226
UMB1091	4628	4449	29	4406	3848	5184	4409	4417	4417	4421	3858	4416	4414	4408	4398	3907	4409	4417	4400	4409	4421	4404	4412	4497	4405	4401	4399	69	4417	4407	4405	4405	4405	4402	4406	4503	3831	4399	4421	3969	4413	4409	4415	4418	4409	4408	4417	4402	4281
UMB1012	4524	4357	267	4314	3624	4960	4317	4325	4325	4329	3634	4312	4322	4316	4306	3683	4317	4325	4308	4317	4329	4312	4320	4405	4313	4311	4307	271	4325	4315	4313	4313	4313	4310	4314	4411	3609	4307	4329	3967	4321	4317	4323	4326	4317	4316	4325	4310	4057
UMB3538	294	87	4395	42	1748	1763	47	55	55	59	1752	82	52	46	32	1823	45	49	32	43	59	37	48	879	41	35	37	4401	54	41	37	25	37	36	40	885	1791	37	59	1925	51	45	53	56	43	42	49	34	2241
UMB1228	291	84	4390	39	1745	1760	44	52	52	56	1749	79	49	43	29	1820	42	46	29	40	56	35	45	876	38	32	34	4396	52	38	34	34	34	33	37	882	1788	34	56	1922	48	42	50	53	40	39	46	31	2238
UMB0906	282	75	4383	30	1736	1751	35	43	43	47	1740	70	40	34	20	1811	33	37	20	31	47	26	36	867	29	23	25	4389	43	29	25	15	25	24	28	873	1779	25	47	1913	39	33	41	44	31	30	37	22	2229
UMB1284	283	76	4394	43	1747	1762	34	44	42	48	1751	71	39	33	35	1822	46	54	37	46	46	41	49	870	42	40	36	4400	44	44	42	42	42	39	43	876	1790	26	40	1924	42	46	42	43	46	45	54	39	2240
22_fCAUTI	282	75	4383	18	1736	1751	35	43	43	47	1740	70	40	34	22	1811	21	41	24	33	47	28	30	867	19	27	25	4389	43	31	29	29	29	26	30	873	1779	25	47	1913	39	27	41	44	33	32	41	26	2229
upec-74	287	80	4388	29	1741	1756	40	48	48	52	1745	75	45	39	27	1816	32	46	29	38	52	33	29	872	28	32	30	4394	48	36	34	34	34	31	35	878	1784	30	52	1918	44	22	46	49	38	37	46	31	2234
19_fCAUTI	287	80	4388	29	1741	1756	40	48	48	52	1745	75	45	39	27	1816	32	46	29	38	52	33	29	872	28	32	30	4394	48	36	34	34	34	31	35	878	1784	30	52	1918	44	22	46	47	38	37	46	31	2234
14_fCAUTI	286	79	4387	24	1740	1755	39	47	47	51	1744	74	44	38	26	1815	27	45	28	37	51	32	34	871	23	31	29	4393	47	35	33	33	33	30	34	877	1783	29	51	1917	43	31	45	48	37	36	45	30	2233
18_fCAUTI	279	72	4380	17	1733	1748	32	40	40	44	1737	67	37	31	19	1808	20	38	21	30	44	25	27	864	16	24	22	4386	40	28	26	26	26	23	27	870	1776	22	44	1910	36	24	38	41	30	29	38	23	2226
20_fCAUTI	2122	1915	6081	1870	3574	3585	1873	1883	1883	1887	3578	1910	1880	1872	1856	3645	1871	1879	1862	1869	1887	1862	1876	2707	1869	1865	1865	6087	1883	1865	1867	1867	1867	1864	1864	2713	3617	1865	1887	3749	1879	1873	1881	1884	1867	1866	1879	1864	4063
17_fCAUTI	281	74	4390	39	1743	1758	34	42	42	46	1747	69	39	33	31	1818	42	50	33	42	46	37	45	866	38	36	32	4396	42	40	38	38	38	35	39	872	1786	24	46	1920	38	40	40	43	42	41	50	35	2236
15_fCAUTI	287	80	4388	35	1741	1756	40	48	48	52	1745	75	45	39	25	1816	38	42	25	36	52	31	41	872	34	28	30	4394	48	34	30	16	30	29	33	878	1784	30	52	1918	44	38	46	49	36	35	42	27	2234
16_fCAUTI	287	80	4388	35	1741	1756	40	48	48	52	1745	75	45	39	25	1816	38	42	25	36	52	31	41	872	34	28	30	4394	48	34	30	20	30	29	33	878	1784	30	52	1918	44	38	46	49	36	35	42	27	2234
13_fCAUTI	285	78	4386	33	1739	1754	38	46	46	48	1743	73	43	37	19	1814	36	42	25	32	50	23	39	870	32	28	28	4392	46	26	30	30	30	27	27	876	1782	28	50	1916	42	36	44	47	30	27	42	27	2232
12_fCAUTI	285	78	4386	33	1739	1754	38	46	46	50	1743	73	43	37	21	1814	36	42	25	32	50	27	39	870	32	28	28	4392	46	30	30	30	30	27	29	876	1782	28	50	1916	42	36	44	47	32	31	42	27	2232
URMC_6	303	96	4404	51	1757	1772	56	64	64	68	1761	91	61	55	39	1832	54	60	43	26	68	45	57	888	50	46	46	4410	64	48	48	48	48	45	47	894	1800	46	68	1934	60	54	62	65	50	49	60	45	2250
S250	1942	1779	3821	1736	104	1801	1739	1747	1747	1751	108	1730	1744	1738	1728	171	1739	1747	1730	1739	1751	1734	1742	2223	1735	1733	1729	3825	1747	1736	1735	1735	1735	1732	1736	2229	403	1729	1751	473	1743	1739	1745	1748	1739	1737	1747	1732	587
CVAST1681	289	82	4390	37	1743	1758	42	50	50	54	1747	77	47	41	27	1818	40	43	27	38	54	33	43	874	36	30	32	4396	50	36	32	22	32	31	35	880	1786	32	54	1920	46	40	48	51	38	37	44	29	2236
CVAST1132	287	80	4388	35	1741	1756	40	48	48	52	1745	75	45	39	25	1816	38	42	25	36	52	31	41	872	34	28	30	4394	48	34	30	20	30	29	33	878	1784	30	52	1918	44	38	46	49	36	35	42	27	2234
CVAST1439	289	82	4390	37	1743	1758	42	50	50	54	1747	77	47	41	27	1818	40	44	27	38	54	33	43	874	36	30	32	4396	50	36	32	22	32	31	35	880	1786	32	54	1920	46	40	48	51	38	37	44	29	2236
CVAST1327	295	88	4396	43	1749	1764	48	56	56	60	1753	83	53	47	33	1824	46	50	33	44	60	39	49	880	42	36	38	4402	56	42	38	28	38	37	41	886	1792	38	60	1926	52	46	54	57	44	43	50	35	2242
CVAST2425	288	81	4389	36	1742	1757	41	49	49	53	1746	76	46	40	26	1817	39	43	26	37	53	32	42	873	35	29	31	4395	49	35	31	21	31	30	34	879	1785	31	53	1919	45	39	47	50	37	36	43	28	2235
CVAST2428	287	80	4388	35	1741	1756	40	48	48	52	1745	75	45	39	25	1816	38	42	25	36	52	31	41	872	34	28	30	4394	48	34	30	20	30	29	33	878	1784	30	52	1918	44	38	46	49	36	35	42	27	2234
CVAST2815	296	89	4397	44	1750	1765	49	57	57	61	1754	84	54	48	34	1825	47	51	34	45	61	40	50	881	43	37	39	4403	57	43	39	29	39	38	42	887	1793	39	61	1927	53	47	55	58	45	44	51	36	2243
CVAST2813	1952	1789	3821	1746	116	1767	1749	1757	1757	1761	126	1740	1754	1748	1738	131	1749	1757	1740	1749	1761	1744	1752	2233	1745	1743	1739	3825	1757	1747	1745	1745	1745	1742	1746	2239	415	1739	1761	465	1753	1749	1755	1758	1749	1748	1757	1742	539
CVAST1050	1956	1793	3825	1750	112	1763	1753	1761	1761	1765	122	1744	1758	1752	1742	127	1753	1761	1744	1753	1765	1748	1756	2237	1749	1747	1743	3829	1761	1751	1749	1749	1749	1746	1750	2243	411	1743	1765	469	1757	1753	1759	1762	1753	1752	1761	1746	535
CVAST2814	295	88	4396	43	1749	1764	48	56	56	60	1753	83	53	47	33	1824	46	50	33	44	60	39	49	880	42	36	38	4402	56	42	38	28	38	37	41	886	1792	38	60	1926	52	46	54	57	44	43	50	35	2242
ECH+22	381	174	4460	141	1845	1860	132	142	140	146	1849	169	137	131	133	1920	144	152	135	144	144	139	147	968	140	138	134	4466	142	142	140	140	140	137	141	974	1888	124	138	1976	140	144	140	141	144	143	152	137	2338
CVAST0747	290	83	4401	50	1754	1769	43	51	51	55	1758	78	48	42	42	1829	53	61	44	53	55	48	56	877	49	47	43	4407	51	51	49	49	49	46	50	883	1797	33	55	1931	49	53	49	52	53	52	61	46	2247
CVAST2638	283	76	4384	31	1737	1752	36	44	44	48	1741	71	41	35	21	1812	34	38	21	32	48	27	37	868	30	24	26	4390	44	30	26	16	26	25	29	874	1780	26	48	1914	40	34	42	45	32	31	38	23	2230
CVAST0758	292	85	4391	40	1746	1761	45	53	53	57	1750	80	50	44	30	1821	43	47	30	41	57	36	46	877	39	33	35	4399	53	39	35	25	35	34	38	883	1789	35	57	1923	49	43	51	54	41	40	47	32	2239
CVAST0542	283	76	4384	31	1737	1752	36	44	44	48	1741	71	41	35	21	1812	34	38	21	32	48	27	37	868	30	24	26	4390	44	30	26	16	26	25	29	874	1780	26	48	1914	40	34	42	45	32	31	38	23	2230
CVAST2640	283	76	4384	31	1737	1752	36	44	44	48	1741	71	41	35	21	1812	34	38	21	32	48	27	37	868	30	24	26	4390	44	30	26	16	26	25	29	874	1780	26	48	1914	40	34	42	45	32	31	38	23	2230
CVAST2631	293	86	4392	41	1747	1762	46	54	54	58	1751	81	51	45	31	1822	44	48	31	42	58	37	47	878	40	34	36	4400	54	40	36	26	36	35	39	884	1790	36	58	1924	50	44	52	55	42	41	48	33	2240
CVAST0519	292	85	4403	52	1756	1771	43	53	51	57	1760	80	48	42	44	1831	55	63	46	55	55	50	58	879	51	49	45	4409	53	53	51	51	51	48	52	885	1799	35	49	1933	51	55	51	52	55	54	63	48	2249
CVAST0367	286	79	4387	28	1740	1755	39	47	47	51	1744	74	44	38	26	1815	31	45	28	37	51	32	28	871	27	31	29	4393	47	35	33	33	33	30	34	877	1783	29	51	1917	43	21	45	48	37	36	45	30	2233
CVAST0226	285	78	4386	27	1739	1754	38	46	46	49	1743	73	43	37	25	1814	30	44	27	36	50	31	27	870	26	30	28	4392	46	34	32	32	32	29	33	876	1782	28	50	1916	42	20	44	47	36	35	44	29	2232
CVAST2587	288	81	4389	30	1742	1757	41	49	49	53	1746	76	46	40	28	1817	33	47	30	39	53	34	30	873	29	33	31	4395	49	37	35	35	35	32	36	879	1785	31	53	1919	45	23	47	50	39	38	47	32	2235
ECH+07	235	112	4402	79	1739	1754	72	80	80	84	1743	17	77	71	71	1814	82	90	73	82	84	77	85	906	78	76	72	4408	80	80	78	78	78	75	79	912	1782	62	84	1928	78	82	78	81	82	81	90	75	2232
CVAST1894	285	78	4386	27	1739	1754	38	46	46	49	1743	73	43	37	25	1814	30	44	27	36	50	31	27	870	26	30	28	4392	46	34	32	32	32	29	33	876	1782	28	50	1916	42	20	44	47	36	35	44	29	2232
CVAST1106	1956	1793	3825	1750	112	1763	1753	1761	1761	1765	122	1744	1758	1752	1742	127	1753	1761	1744	1753	1765	1748	1756	2237	1749	1747	1743	3829	1761	1751	1749	1749	1749	1746	1750	2243	411	1743	1765	469	1757	1753	1759	1762	1753	1752	1761	1746	539
CVAST0543	283	76	4384	31	1737	1752	36	44	44	48	1741	71	41	35	21	1812	34	38	21	32	48	27	37	868	30	24	26	4390	44	30	26	16	26	25	29	874	1780	26	48	1914	40	34	42	45	32	31	38	23	2230
CVAST2562	290	83	4401	50	1754	1769	43	51	51	55	1758	78	48	42	42	1829	53	61	44	53	55	48	56	877	49	47	43	4407	51	51	49	49	49	46	50	883	1797	33	55	1931	49	53	49	52	53	52	61	46	2247
CVAST0815	288	81	4389	26	1742	1757	41	49	49	53	1746	76	46	40	28	1817	29	47	30	39	53	34	36	873	25	33	31	4395	49	37	35	35	35	32	36	879	1785	31	53	1919	45	33	47	50	39	38	47	32	2235
CVAST2474	285	78	4386	23	1739	1754	38	46	46	50	1743	73	43	37	25	1814	26	44	27	36	50	31	33	870	22	30	28	4392	46	34	32	32	32	29	33	876	1782	28	50	1916	42	30	44	47	36	35	44	29	2232
CVAST2551	293	86	4404	53	1757	1772	44	54	52	58	1761	81	49	43	45	1832	56	64	47	56	56	51	59	880	52	50	46	4410	54	54	52	52	52	49	53	886	1800	36	50	1934	52	56	52	53	56	55	64	49	2250
CVAST1934	283	76	4384	31	1737	1752	36	44	44	48	1741	71	41	35	21	1812	34	38	21	32	48	27	37	868	30	24	26	4390	44	30	26	16	26	25	29	874	1780	26	48	1914	40	34	42	45	32	31	38	23	2230
CVAST2744	1951	1788	3834	1745	95	1820	1748	1756	1756	1760	105	1739	1753	1747	1737	184	1748	1756	1739	1748	1760	1743	1751	2232	1744	1742	1738	3838	1756	1746	1744	1744	1744	1741	1745	2238	406	1738	1760	486	1752	1746	1754	1757	1748	1747	1756	1741	600
LMR3184	290	83	4391	50	1750	1765	43	51	51	55	1754	78	48	42	42	1825	53	61	44	53	55	48	56	877	49	47	43	4397	51	51	49	49	49	46	50	883	1793	33	55	1927	49	53	49	52	53	52	61	46	2243
CVAST1422	1950	1787	3833	1744	94	1819	1747	1755	1755	1759	104	1738	1752	1746	1736	183	1747	1755	1738	1747	1759	1742	1750	2231	1743	1741	1737	3837	1755	1745	1743	1743	1743	1740	1744	2237	405	1737	1759	485	1751	1745	1753	1756	1747	1746	1755	1740	599
GBGD51	285	78	4386	33	1739	1754	38	46	46	50	1743	73	43	37	23	1814	36	40	23	34	50	29	39	870	32	26	28	4392	46	32	28	28	28	27	31	876	1782	28	50	1916	42	36	44	47	34	33	40	25	2232
GBGD44	1967	1804	3850	1761	45	1838	1764	1772	1772	1776	123	1755	1769	1763	1753	202	1764	1772	1755	1764	1776	1759	1767	2248	1760	1758	1754	3856	1772	1762	1760	1760	1760	1757	1761	2254	422	1754	1776	502	1768	1764	1770	1773	1764	1763	1772	1757	618
C7230	233	110	4400	77	1737	1752	70	78	78	82	1741	15	75	69	69	1812	80	88	71	80	82	75	83	904	76	74	70	4406	78	78	76	76	76	73	77	910	1780	60	82	1926	76	80	76	79	80	79	88	73	2230
C7226	238	115	4405	82	1742	1757	75	83	83	87	1746	20	80	74	74	1817	85	93	76	85	87	80	88	909	81	79	75	4411	83	83	81	81	81	78	82	915	1785	65	87	1931	81	85	81	84	85	84	93	78	2235
C7225	237	114	4404	81	1741	1756	74	82	82	86	1745	19	79	73	73	1816	84	92	75	84	86	79	87	908	80	78	74	4410	82	82	80	80	80	77	81	914	1784	64	86	1930	80	84	80	83	84	83	92	77	2234
C7223	277	70	4388	37	1741	1756	28	38	36	42	1745	65	33	27	29	1816	40	48	31	40	40	35	43	864	36	34	30	4394	38	38	36	36	36	33	37	870	1784	20	32	1918	36	40	36	37	40	39	48	33	2234
HUST159	1958	1795	3833	1752	120	1761	1755	1763	1763	1767	124	1746	1760	1754	1744	119	1755	1763	1746	1755	1767	1750	1758	2239	1751	1749	1745	3837	1763	1753	1751	1751	1751	1748	1752	2245	419	1745	1767	477	1759	1755	1761	1764	1755	1754	1763	1748	551
HUST169	4513	4346	304	4303	3613	4949	4306	4314	4314	4318	3623	4301	4311	4305	4295	3672	4306	4314	4297	4306	4316	4301	4309	4394	4302	4300	4296	308	4314	4304	4302	4302	4302	4299	4303	4400	3598	4296	4318	3956	4310	4306	4312	4313	4306	4305	4314	4299	4046
JML006	4897	4718	415	4675	4115	5451	4678	4686	4686	4690	4125	4685	4683	4677	4667	4175	4678	4686	4669	4678	4690	4673	4681	4766	4674	4672	4668	423	4686	4676	4674	4674	4674	4671	4675	4772	4100	4668	4690	4238	4682	4678	4684	4687	4678	4677	4686	4671	4548
JML014	4606	4427	37	4384	3824	5160	4387	4395	4395	4399	3834	4394	4392	4386	4376	3883	4387	4395	4378	4387	4399	4382	4390	4475	4383	4381	4377	45	4395	4385	4383	4383	4383	4380	4384	4481	3809	4377	4399	3947	4391	4387	4393	4396	4387	4386	4395	4380	4257
CVAST1680	287	80	4388	35	1741	1756	40	48	48	52	1745	75	45	39	25	1816	38	42	25	36	52	31	41	872	34	28	30	4394	48	34	30	20	30	29	33	878	1784	30	52	1918	44	38	46	49	36	35	42	27	2234
JML025	4636	4457	71	4414	3856	5192	4417	4425	4425	4429	3866	4424	4422	4416	4406	3915	4417	4425	4408	4417	4429	4412	4420	4505	4413	4411	4407	79	4425	4415	4413	4413	4413	4410	4414	4511	3841	4407	4429	3979	4421	4417	4423	4426	4417	4416	4425	4410	4289
JML031	4611	4432	38	4389	3831	5167	4392	4400	4400	4404	3841	4399	4397	4391	4381	3890	4392	4400	4383	4392	4404	4387	4395	4480	4388	4386	4382	52	4400	4390	4388	4388	4388	4385	4389	4486	3814	4382	4404	3952	4396	4392	4398	4401	4392	4391	4400	4385	4264
JML034	286	79	4386	34	1739	1755	39	47	47	51	1743	74	44	38	24	1814	37	43	26	35	51	30	40	871	33	29	29	4392	47	33	31	31	31	28	32	877	1782	29	51	1916	43	37	45	48	35	34	43	28	2232
JML041	4895	4716	419	4673	4119	5449	4676	4684	4684	4688	4123	4683	4681	4675	4665	4179	4676	4684	4667	4676	4688	4671	4679	4764	4672	4670	4666	427	4684	4674	4672	4672	4672	4669	4673	4770	4104	4666	4688	4242	4680	4676	4682	4685	4676	4675	4684	4669	4552
JML049	4894	4715	412	4672	4112	5448	4675	4683	4683	4687	4122	4682	4680	4674	4664	4172	4675	4683	4666	4675	4687	4670	4678	4763	4671	4669	4665	420	4683	4673	4671	4671	4671	4668	4672	4769	4097	4665	4687	4235	4679	4675	4681	4684	4675	4674	4683	4668	4545
JML056	2153	1978	3968	1935	489	2180	1938	1946	1946	1950	499	1941	1943	1937	1927	544	1938	1946	1929	1938	1950	1933	1941	2422	1934	1932	1928	3972	1946	1936	1934	1934	1934	1931	1935	2428	763	1928	1950	70	1942	1938	1944	1947	1938	1937	1946	1931	960
JML060	288	81	4389	36	1742	1757	41	49	49	53	1746	76	46	40	28	1817	39	47	30	39	53	34	42	873	35	33	31	4395	49	37	35	35	35	32	36	879	1785	31	53	1919	45	39	47	50	39	38	47	32	2235
JML101	5234	5082	858	5039	4500	5830	5042	5050	5050	5054	4504	5022	5047	5041	5031	4559	5042	5050	5033	5042	5054	5037	5045	5130	5038	5036	5032	872	5050	5040	5038	5038	5038	5035	5039	5136	4454	5032	5054	4537	5046	5042	5048	5051	5042	5041	5050	5035	4933
JML110	1956	1793	3828	1750	115	1765	1753	1761	1761	1765	125	1744	1758	1752	1742	130	1753	1761	1744	1753	1765	1748	1756	2237	1749	1747	1743	3832	1761	1751	1749	1749	1749	1746	1750	2243	414	1743	1765	472	1757	1753	1759	1762	1753	1752	1761	1746	542
JML119	291	84	4392	39	1745	1760	44	52	52	56	1749	79	49	43	27	1820	42	48	31	26	56	33	45	876	38	34	34	4398	52	36	36	36	36	33	35	882	1788	34	56	1922	48	42	50	53	38	37	48	33	2238
CVAST2511	290	83	4391	38	1744	1759	43	51	51	55	1748	78	48	42	28	1819	41	44	28	39	55	34	44	875	37	31	33	4397	51	37	33	23	33	32	36	881	1787	33	55	1921	47	41	49	52	39	38	45	30	2237
JML133	1978	1815	3851	1772	144	1847	1775	1783	1783	1787	154	1766	1780	1774	1764	211	1775	1783	1766	1775	1787	1770	1778	2259	1771	1769	1765	3855	1783	1772	1771	1771	1771	1768	1772	2265	443	1765	1787	505	1779	1775	1781	1784	1775	1773	1783	1768	627
JML135	287	80	4388	35	1741	1756	40	48	48	52	1745	75	45	39	27	1816	38	46	29	38	52	33	41	872	34	32	30	4394	48	36	34	34	34	31	35	878	1784	30	52	1918	44	38	46	49	38	37	46	31	2234
JML141	4530	4363	273	4320	3630	4966	4323	4331	4331	4335	3640	4318	4328	4322	4312	3689	4323	4331	4314	4323	4335	4318	4326	4411	4319	4317	4313	277	4331	4321	4319	4319	4319	4316	4320	4417	3615	4313	4335	3973	4327	4323	4329	4332	4323	4322	4331	4316	4063
JML156	1960	1797	3829	1754	116	1767	1757	1765	1765	1769	126	1748	1762	1756	1746	131	1757	1765	1748	1757	1769	1752	1760	2241	1753	1751	1747	3833	1765	1755	1753	1753	1753	1750	1754	2247	415	1747	1769	473	1761	1757	1763	1766	1757	1756	1765	1750	547
JML171	293	86	4394	41	1747	1762	46	54	54	58	1751	81	51	45	31	1822	44	48	31	42	58	37	47	878	40	34	36	4400	54	40	36	36	36	35	39	884	1790	36	58	1924	50	44	52	55	42	41	48	31	2240
JML172	5238	5086	856	5043	4498	5834	5046	5054	5054	5058	4508	5026	5051	5045	5035	4557	5046	5054	5037	5046	5058	5041	5049	5134	5042	5040	5036	870	5054	5044	5042	5042	5042	5039	5043	5140	4452	5036	5058	4535	5050	5046	5052	5055	5046	5045	5054	5039	4931
JML186	5226	5074	844	5031	4486	5822	5034	5042	5042	5046	4496	5014	5039	5033	5023	4545	5034	5042	5025	5034	5046	5029	5037	5122	5030	5028	5024	858	5042	5032	5030	5030	5030	5027	5031	5128	4440	5024	5046	4523	5038	5034	5040	5043	5034	5033	5042	5027	4919
JML189	292	85	4393	40	1746	1761	45	53	53	57	1750	80	50	44	30	1821	43	47	30	41	57	36	46	877	39	33	35	4399	53	39	35	35	35	34	38	883	1789	35	57	1923	49	43	51	54	41	40	47	32	2239
JML219	302	95	4403	50	1756	1771	55	63	63	67	1760	90	60	54	40	1831	53	57	40	51	67	46	56	887	49	43	45	4409	63	49	45	43	45	44	48	893	1799	45	67	1933	59	53	61	64	51	50	57	42	2249
JML227	4508	4341	299	4298	3608	4944	4301	4309	4309	4313	3618	4296	4306	4300	4290	3667	4301	4309	4292	4301	4313	4296	4304	4389	4297	4295	4291	303	4309	4299	4297	4297	4297	4294	4298	4395	3593	4291	4313	3951	4305	4301	4307	4310	4301	4300	4309	4294	4041
CVAST2510	287	80	4388	35	1741	1756	40	48	48	52	1745	75	45	39	25	1816	38	42	25	36	52	31	41	872	34	28	30	4394	48	34	30	20	30	29	33	878	1784	30	52	1918	44	38	46	49	36	35	42	27	2234
JML237	302	95	4403	50	1756	1771	55	63	63	67	1760	90	60	54	38	1831	53	59	42	25	67	44	56	887	49	45	45	4409	63	47	47	47	47	44	46	893	1799	45	67	1933	59	53	61	64	49	48	59	44	2249
JML242	4612	4433	47	4390	3830	5166	4393	4401	4401	4405	3840	4400	4398	4392	4382	3889	4393	4401	4384	4393	4405	4388	4396	4481	4389	4387	4383	51	4401	4391	4389	4389	4389	4386	4390	4487	3815	4383	4405	3953	4397	4393	4399	4402	4393	4392	4401	4386	4263
JML274	293	86	4394	41	1747	1762	46	54	54	58	1751	81	51	45	29	1822	44	50	33	30	58	35	47	878	40	36	36	4400	54	38	38	38	38	35	37	884	1790	36	58	1924	50	44	52	55	40	39	50	35	2240
JML275	4609	4430	30	4387	3835	5165	4390	4398	4398	4402	3839	4397	4395	4389	4379	3894	4390	4398	4381	4390	4402	4385	4393	4480	4386	4384	4380	58	4398	4388	4386	4386	4386	4383	4387	4486	3818	4380	4402	3956	4394	4390	4396	4399	4390	4389	4398	4383	4268
C0134-PB_2013	238	115	4405	82	1742	1757	75	83	83	87	1746	20	80	74	74	1817	85	93	76	85	87	80	88	909	81	79	75	4411	83	83	81	81	81	78	82	915	1785	65	87	1931	81	85	81	84	85	84	93	78	2235
C0107-PB_2013	481	274	4419	241	1799	1792	234	242	242	246	1803	269	239	233	233	1874	244	252	235	244	246	239	247	869	240	238	234	4425	242	242	240	240	240	237	241	875	1851	224	246	1976	240	244	240	243	243	243	252	237	2292
C0064-PB_2013	280	73	4391	40	1744	1759	31	41	39	45	1748	68	36	30	32	1819	43	51	34	43	43	38	46	867	39	37	33	4397	41	41	39	39	39	36	40	873	1787	23	37	1921	39	43	39	40	43	42	51	36	2237
C0014-PB_2012	241	118	4408	85	1745	1760	78	86	86	90	1749	23	83	77	77	1820	88	96	79	88	90	83	91	912	84	82	78	4414	86	86	84	84	84	81	85	918	1788	68	90	1934	84	88	84	87	88	87	96	81	2238
C0130-PB_2013	4612	4433	29	4390	3832	5168	4393	4401	4401	4405	3842	4400	4398	4392	4382	3891	4393	4401	4384	4393	4405	4388	4396	4481	4389	4387	4383	53	4401	4391	4389	4389	4389	4386	4390	4487	3815	4383	4405	3953	4397	4393	4399	4402	4393	4392	4401	4386	4265
C0020-PB_2013	4615	4436	16	4393	3835	5171	4396	4404	4404	4408	3845	4403	4401	4395	4385	3894	4396	4404	4387	4396	4408	4391	4399	4484	4392	4390	4386	56	4404	4394	4390	4392	4392	4389	4393	4490	3818	4386	4408	3956	4400	4396	4402	4405	4396	4395	4404	4389	4268
CVAST2552	283	76	4384	31	1737	1752	36	44	44	48	1741	71	41	35	21	1812	34	40	23	32	48	25	37	868	30	26	26	4390	42	30	28	28	28	19	29	874	1780	26	48	1914	40	34	42	45	32	31	40	25	2230
C0114-PB_2013	281	74	4392	41	1745	1760	34	42	42	46	1749	69	39	33	33	1820	44	52	35	44	46	39	47	868	40	38	34	4398	42	42	40	40	40	37	41	874	1788	24	46	1922	40	44	40	43	44	43	52	37	2238
C0129-PB_2013	279	50	4390	39	1743	1758	32	40	40	44	1747	67	37	31	31	1818	42	50	33	42	44	37	45	866	38	36	32	4396	40	40	38	38	38	35	39	872	1786	22	44	1920	38	42	36	41	42	41	50	35	2236
C0101-PB_2013	4622	4443	23	4400	3842	5178	4403	4411	4411	4415	3852	4410	4408	4402	4392	3901	4403	4411	4394	4403	4415	4398	4406	4491	4399	4397	4393	63	4411	4401	4397	4399	4399	4396	4400	4497	3825	4393	4415	3963	4407	4403	4409	4412	4403	4402	4411	4396	4275
MDRO_M_Bern_074-ESBL	296	89	4397	44	1750	1765	49	57	57	61	1754	84	54	48	32	1825	47	53	36	19	61	38	50	881	43	39	39	4403	57	41	41	41	41	38	40	887	1793	39	61	1927	53	47	55	58	43	42	53	38	2243
MDRO_M_Bern_073-ESBL	4611	4432	38	4389	3831	5167	4392	4400	4400	4404	3841	4399	4397	4391	4381	3890	4392	4400	4383	4392	4404	4387	4395	4480	4388	4386	4382	52	4400	4390	4388	4388	4388	4385	4389	4486	3814	4382	4404	3952	4396	4392	4398	4401	4392	4391	4400	4385	4264
MDRO_M_018-ESBL	4616	4437	33	4394	3836	5172	4397	4405	4405	4409	3846	4404	4402	4396	4386	3895	4397	4405	4388	4397	4409	4392	4400	4485	4393	4391	4387	57	4405	4395	4393	4393	4393	4390	4394	4491	3819	4387	4409	3957	4401	4397	4403	4406	4397	4396	4405	4390	4269
CEREMI_E1	4444	4237	269	4194	3776	5112	4197	4205	4205	4209	3786	4232	4202	4196	4186	3835	4197	4205	4188	4197	4209	4192	4200	4285	4193	4191	4187	275	4205	4195	4193	4193	4193	4190	4194	4291	3759	4187	4209	3933	4201	4197	4203	4206	4197	4196	4205	4190	4209
CEREMI_E12	4445	4238	270	4195	3777	5113	4198	4206	4206	4210	3787	4233	4203	4197	4187	3836	4198	4206	4189	4198	4210	4193	4201	4286	4194	4192	4188	276	4206	4196	4194	4194	4194	4191	4195	4292	3760	4188	4210	3934	4202	4198	4204	4207	4198	4197	4206	4191	4210
CEREMI_E2	4446	4239	271	4196	3778	5114	4199	4207	4207	4211	3788	4234	4204	4198	4188	3837	4199	4207	4190	4199	4211	4194	4202	4287	4195	4193	4189	277	4207	4197	4195	4195	4195	4192	4196	4293	3761	4189	4211	3935	4203	4199	4205	4208	4199	4198	4207	4192	4211
CEREMI_E14	4447	4240	272	4197	3779	5115	4200	4208	4208	4212	3789	4235	4205	4199	4189	3838	4200	4208	4191	4200	4212	4195	4203	4288	4196	4194	4190	278	4208	4198	4196	4196	4196	4193	4197	4294	3762	4190	4212	3936	4204	4200	4206	4209	4200	4199	4208	4193	4212
CVAST1183	283	76	4384	31	1737	1752	36	44	44	48	1741	71	41	35	21	1812	34	40	23	32	48	25	37	868	30	26	26	4390	42	30	28	28	28	19	29	874	1780	26	48	1914	40	34	42	45	32	31	40	25	2230
CEREMI_E15	4445	4238	270	4195	3777	5113	4198	4206	4206	4210	3787	4233	4203	4197	4187	3836	4198	4206	4189	4198	4210	4193	4201	4286	4194	4192	4188	276	4206	4196	4194	4194	4194	4191	4195	4292	3760	4188	4210	3934	4202	4198	4204	4207	4198	4197	4206	4191	4210
4928STDY7071555	4626	4447	63	4404	3850	5180	4407	4415	4415	4419	3854	4414	4412	4406	4396	3909	4407	4415	4398	4407	4419	4402	4410	4495	4403	4401	4397	71	4415	4405	4403	4403	4403	4400	4404	4501	3835	4397	4419	3973	4411	4407	4413	4414	4407	4406	4415	4400	4283
4928STDY7071577	4608	4429	25	4386	3828	5164	4389	4397	4397	4401	3838	4396	4394	4388	4378	3887	4389	4397	4380	4389	4401	4384	4392	4477	4385	4383	4379	49	4397	4387	4385	4385	4385	4382	4386	4483	3811	4379	4401	3949	4393	4389	4395	4398	4389	4388	4397	4382	4261
4928STDY7071579	4606	4427	29	4384	3832	5162	4387	4395	4395	4399	3836	4394	4392	4386	4376	3891	4387	4395	4378	4387	4399	4382	4390	4475	4383	4381	4377	53	4395	4385	4383	4383	4383	4380	4384	4481	3815	4377	4399	3953	4391	4387	4393	4396	4387	4386	4395	4380	4265
4928STDY7071704	288	81	4389	36	1742	1757	41	49	49	53	1746	76	46	40	24	1817	39	45	28	13	53	30	42	873	35	31	31	4395	49	33	33	33	33	30	32	879	1785	31	53	1919	45	39	47	50	35	34	45	30	2235
4928STDY7387676	5259	5106	890	5063	4508	5844	5066	5074	5074	5078	4518	5047	5071	5065	5055	4567	5066	5074	5057	5066	5078	5061	5069	5154	5060	5060	5056	914	5074	5064	5062	5062	5062	5059	5063	5160	4417	5056	5076	4566	5070	5066	5072	5075	5066	5065	5074	5059	4941
4928STDY7387730	292	85	4393	40	1746	1761	45	53	53	56	1750	80	50	44	26	1821	43	49	32	39	57	32	46	877	39	35	35	4399	53	35	37	37	37	34	34	883	1789	35	57	1923	49	43	51	54	37	36	49	34	2239
RD26601	284	77	4395	44	1748	1763	37	45	45	49	1752	72	42	36	36	1823	47	55	38	47	49	40	50	871	43	41	37	4401	43	45	43	43	43	40	44	877	1791	27	49	1925	43	47	43	46	47	46	55	40	2241
c14Ub_22AE	4613	4434	40	4391	3833	5169	4394	4402	4402	4406	3843	4401	4399	4393	4383	3892	4394	4402	4385	4394	4406	4389	4397	4482	4390	4388	4384	54	4402	4392	4390	4390	4390	4387	4391	4488	3816	4384	4406	3954	4398	4394	4400	4403	4394	4393	4402	4387	4266
c26Ub_7AN	2049	1886	3504	1843	1187	2565	1846	1854	1854	1858	1197	1837	1851	1845	1835	1186	1846	1854	1837	1846	1858	1841	1849	2038	1842	1840	1836	3508	1852	1844	1842	1842	1842	1839	1843	2044	1284	1836	1858	1536	1850	1846	1852	1855	1846	1845	1854	1839	1618
JJ1886	278	71	4387	36	1740	1755	31	39	39	43	1744	66	36	30	28	1815	39	47	30	39	43	34	42	847	35	33	29	4393	39	37	35	35	35	32	36	853	1783	21	43	1917	17	39	37	40	39	38	47	32	2233
EC958	274	67	4385	34	1738	1753	25	35	33	39	1742	62	30	24	26	1813	37	45	28	37	37	32	40	861	33	31	27	4391	35	35	33	33	33	30	34	867	1781	17	31	1915	33	37	33	34	37	36	45	30	2231
SE15	4503	4336	294	4293	3603	4939	4296	4304	4304	4308	3613	4291	4301	4295	4285	3662	4296	4304	4287	4296	4308	4291	4299	4384	4292	4290	4286	298	4304	4294	4292	4292	4292	4289	4293	4390	3588	4286	4308	3946	4300	4296	4302	4305	4296	4295	4304	4289	4036
[truncated: 474 more columns]
